# Supplementary material for: Thermally activated triplet exciton release for highly efficient tri-mode organic afterglow
Source: Nat Commun. 2020 Feb 12;11:842. doi: 10.1038/s41467-020-14669-3 (PMC7016145; doi:10.1038/s41467-020-14669-3)
Supplement: Supplementary file 4 — Source data file [file 41467_2020_14669_MOESM4_ESM.xlsx]

## Sheet: Figure 2a
Figure 2a
Absorption				PL
Toluene		Film		Toluene		Film
500	0.000225492	500	0	390	0	390	0.00249
499.5	0.000909509	499.5	0.000410427	391	6.80602e-05	391	0.00189
499	0.00069629	499	0.000812303	392	0.000130582	392	0.00138
498.5	0.000572086	498.5	0.0013	393	0.000325493	393	0.000955882
498	0.000967324	498	0.00179	394	0.000357676	394	0.000572974
497.5	0.000709006	497.5	0.00233	395	0.00060638	395	0.000413646
497	0.000234808	497	0.00288	396	0.000909562	396	0.000351298
496.5	0.000117109	496.5	0.00348	397	0.00112	397	0.000187936
496	0.000590421	496	0.00417	398	0.00171	398	0
495.5	0.000791959	495.5	0.0049	399	0.00218	399	6.90404e-05
495	0.000417568	495	0.00559	400	0.00277	400	0.000350562
494.5	1.50836e-05	494.5	0.00651	401	0.00354	401	0.000533463
494	0.000726307	494	0.0073	402	0.00425	402	0.000646469
493.5	0.00109	493.5	0.00836	403	0.00532	403	0.000725021
493	0.000845928	493	0.00923	404	0.0064	404	0.000819054
492.5	0.000282864	492.5	0.01016	405	0.00783	405	0.000867267
492	0.00021529	492	0.0111	406	0.00969	406	0.00111
491.5	0.000297798	491.5	0.01223	407	0.0116	407	0.00181
491	0.000548426	491	0.0132	408	0.01367	408	0.00244
490.5	0.000825227	490.5	0.01436	409	0.01599	409	0.00296
490	0.000841936	490	0.01561	410	0.01873	410	0.00374
489.5	0.000662874	489.5	0.01665	411	0.0214	411	0.00494
489	0.0007232	489	0.01762	412	0.02471	412	0.00655
488.5	0.000740502	488.5	0.01839	413	0.02813	413	0.0085
488	0.000719949	488	0.01941	414	0.03283	414	0.01102
487.5	0.000879345	487.5	0.02041	415	0.03715	415	0.01414
487	0.000642171	487	0.02156	416	0.04206	416	0.01794
486.5	0.000178471	486.5	0.02254	417	0.04769	417	0.02288
486	0.000146385	486	0.02376	418	0.05308	418	0.02914
485.5	0.000556706	485.5	0.02505	419	0.05961	419	0.03697
485	0	485	0.02645	420	0.06669	420	0.04665
484.5	0.000294694	484.5	0.02772	421	0.07354	421	0.05859
484	0.000296616	484	0.02913	422	0.08086	422	0.07321
483.5	0.000561292	483.5	0.03034	423	0.08912	423	0.09025
483	0.000365372	483	0.03163	424	0.09776	424	0.11015
482.5	0.000197102	482.5	0.03293	425	0.10724	425	0.13358
482	0.000234957	482	0.03384	426	0.1172	426	0.16045
481.5	0.000358421	481.5	0.03516	427	0.12656	427	0.1906
481	0.000725125	481	0.03634	428	0.13719	428	0.22382
480.5	0.000213811	480.5	0.03764	429	0.14745	429	0.26033
480	0.000641432	480	0.03917	430	0.16068	430	0.30024
479.5	0.000785452	479.5	0.04045	431	0.17283	431	0.34336
479	0.000824636	479	0.04205	432	0.18476	432	0.38668
478.5	0.000294101	478.5	0.04317	433	0.19745	433	0.42947
478	0.000556116	478	0.04452	434	0.21016	434	0.47488
477.5	0.000642321	477.5	0.04553	435	0.22192	435	0.52066
477	0.000448915	477	0.04692	436	0.23443	436	0.56365
476.5	0.000330771	476.5	0.0484	437	0.24651	437	0.60526
476	0.00096274	476	0.0499	438	0.26159	438	0.64477
475.5	0.000607424	475.5	0.05142	439	0.27533	439	0.67913
475	0.000309479	475	0.05294	440	0.28838	440	0.71173
474.5	4.36202e-05	474.5	0.05406	441	0.30398	441	0.74459
474	0.000700726	474	0.05582	442	0.3193	442	0.77426
473.5	0.00066731	473.5	0.05721	443	0.3341	443	0.8004
473	0.000491204	473	0.0587	444	0.34855	444	0.82421
472.5	0.000525359	472.5	0.05994	445	0.36429	445	0.84508
472	0.00066716	472	0.0615	446	0.3796	446	0.86206
471.5	0.000437382	471.5	0.06305	447	0.39596	447	0.87872
471	0.00037942	471	0.06449	448	0.4123	448	0.89827
470.5	0.000604912	470.5	0.06603	449	0.42906	449	0.91435
470	0.000346298	470	0.06767	450	0.4424	450	0.92522
469.5	6.93486e-05	469.5	0.06948	451	0.45904	451	0.93891
469	0.000549019	469	0.07129	452	0.47589	452	0.95453
468.5	0.000749521	468.5	0.07292	453	0.49118	453	0.96572
468	0.000554784	468	0.07464	454	0.50937	454	0.97436
467.5	0.000514418	467.5	0.07646	455	0.52766	455	0.98315
467	0.000787374	467	0.07821	456	0.54308	456	0.98905
466.5	0.00114	466.5	0.07986	457	0.55913	457	0.9922
466	0.000931837	466	0.08195	458	0.57461	458	0.9954
465.5	0.000306374	465.5	0.08399	459	0.59121	459	0.99875
465	0.000402041	465	0.08589	460	0.60924	460	1
464.5	0.000450098	464.5	0.08759	461	0.6224	461	0.99875
464	0.00032397	464	0.0894	462	0.63984	462	0.99652
463.5	0.000833655	463.5	0.09153	463	0.65231	463	0.99311
463	0.00101	463	0.09338	464	0.66671	464	0.98765
462.5	0.000973534	462.5	0.09542	465	0.68156	465	0.97986
462	0.000747156	462	0.09806	466	0.6959	466	0.97463
461.5	0.000744346	461.5	0.1003	467	0.70662	467	0.97045
461	0.00073917	461	0.10264	468	0.72198	468	0.9624
460.5	0.00035517	460.5	0.10486	469	0.73652	469	0.95496
460	0.000424812	460	0.1071	470	0.74839	470	0.94912
459.5	6.50618e-05	459.5	0.10922	471	0.76212	471	0.94279
459	0.000552862	459	0.1114	472	0.77444	472	0.93565
458.5	0.00049076	458.5	0.11397	473	0.78764	473	0.92702
458	0.000759576	458	0.11623	474	0.79754	474	0.9169
457.5	0.000984033	457.5	0.11867	475	0.81087	475	0.90752
457	0.000446993	457	0.12112	476	0.82092	476	0.89973
456.5	0.000188675	456.5	0.1234	477	0.8301	477	0.88991
456	0.000889548	456	0.12577	478	0.84016	478	0.87832
455.5	0.000992461	455.5	0.12821	479	0.85309	479	0.86924
455	0.000559073	455	0.13035	480	0.86171	480	0.862
454.5	0.00113	454.5	0.13276	481	0.87141	481	0.85298
454	0.00102	454	0.1351	482	0.88151	482	0.84288
453.5	0.000322195	453.5	0.13744	483	0.89061	483	0.83341
453	0.000855391	453	0.13964	484	0.89891	484	0.82386
452.5	0.00138	452.5	0.14229	485	0.90542	485	0.81352
452	0.00115	452	0.14498	486	0.91528	486	0.80331
451.5	0.000963036	451.5	0.14777	487	0.92139	487	0.79427
451	0.000966141	451	0.15039	488	0.92672	488	0.78455
450.5	0.000613635	450.5	0.15326	489	0.93623	489	0.77291
450	0.00105	450	0.15601	490	0.94071	490	0.76173
449.5	0.000824488	449.5	0.15862	491	0.94847	491	0.75219
449	0.000837944	449	0.16136	492	0.95373	492	0.74371
448.5	0.000237914	448.5	0.16417	493	0.95886	493	0.73531
448	0.000968803	448	0.167	494	0.96437	494	0.72503
447.5	0.000946327	447.5	0.17032	495	0.96706	495	0.71513
447	0.000572676	447	0.17356	496	0.97176	496	0.7068
446.5	0.00082641	446.5	0.17672	497	0.97594	497	0.6971
446	0.0011	446	0.18	498	0.9807	498	0.68742
445.5	0.000883486	445.5	0.18361	499	0.98508	499	0.67896
445	0.00119	445	0.18691	500	0.98714	500	0.6696
444.5	0.00127	444.5	0.19067	501	0.99344	501	0.65998
444	0.00143	444	0.19467	502	0.99362	502	0.65097
443.5	0.0012	443.5	0.19879	503	0.99596	503	0.64074
443	0.000756619	443	0.20294	504	0.99779	504	0.62975
442.5	0.00169	442.5	0.20723	505	0.9985	505	0.6198
442	0.00181	442	0.2118	506	0.99795	506	0.61153
441.5	0.00192	441.5	0.21617	507	0.99842	507	0.60325
441	0.00129	441	0.22095	508	0.99899	508	0.59287
440.5	0.0016	440.5	0.22588	509	1	509	0.58353
440	0.00163	440	0.23095	510	0.99725	510	0.57477
439.5	0.00178	439.5	0.23588	511	0.99693	511	0.56437
439	0.00147	439	0.24095	512	0.99643	512	0.55546
438.5	0.00185	438.5	0.24636	513	0.99538	513	0.54785
438	0.00173	438	0.25191	514	0.99241	514	0.53991
437.5	0.00173	437.5	0.25743	515	0.9912	515	0.53104
437	0.0021	437	0.26328	516	0.99053	516	0.52184
436.5	0.00284	436.5	0.26921	517	0.98834	517	0.51381
436	0.00208	436	0.27514	518	0.98258	518	0.50579
435.5	0.00196	435.5	0.28159	519	0.98132	519	0.4988
435	0.00266	435	0.28787	520	0.97874	520	0.4917
434.5	0.00283	434.5	0.29469	521	0.97517	521	0.48097
434	0.00417	434	0.30171	522	0.97106	522	0.47058
433.5	0.00384	433.5	0.30873	523	0.97015	523	0.4644
433	0.0038	433	0.31604	524	0.96511	524	0.45861
432.5	0.00401	432.5	0.32373	525	0.9608	525	0.45019
432	0.00451	432	0.3314	526	0.95752	526	0.44277
431.5	0.00441	431.5	0.33911	527	0.95168	527	0.43725
431	0.00486	431	0.34711	528	0.94776	528	0.43101
430.5	0.00549	430.5	0.35507	529	0.94345	529	0.42389
430	0.00531	430	0.36345	530	0.93867	530	0.41632
429.5	0.00583	429.5	0.3721	531	0.93322	531	0.40887
429	0.00706	429	0.38119	532	0.92737	532	0.40265
428.5	0.00796	428.5	0.39047	533	0.9229	533	0.39666
428	0.00797	428	0.39975	534	0.91728	534	0.38927
427.5	0.00838	427.5	0.40934	535	0.91114	535	0.38309
427	0.00926	427	0.41953	536	0.90804	536	0.37808
426.5	0.01063	426.5	0.42939	537	0.90046	537	0.37022
426	0.01112	426	0.43932	538	0.89149	538	0.36145
425.5	0.01257	425.5	0.44987	539	0.88747	539	0.35588
425	0.01361	425	0.46044	540	0.88092	540	0.35262
424.5	0.01412	424.5	0.47122	541	0.87313	541	0.34795
424	0.01575	424	0.48208	542	0.86612	542	0.34069
423.5	0.01717	423.5	0.49354	543	0.85931	543	0.33418
423	0.01797	423	0.50472	544	0.85307	544	0.32898
422.5	0.02038	422.5	0.51619	545	0.84522	545	0.32272
422	0.02146	422	0.52768	546	0.84014	546	0.31633
421.5	0.02317	421.5	0.53953	547	0.83356	547	0.31154
421	0.02619	421	0.55154	548	0.82647	548	0.30702
420.5	0.0288	420.5	0.56328	549	0.81665	549	0.30144
420	0.03034	420	0.57552	550	0.81174	550	0.29559
419.5	0.03373	419.5	0.58767	551	0.80315	551	0.28954
419	0.03689	419	0.59973	552	0.79465	552	0.28431
418.5	0.04015	418.5	0.6117	553	0.78753	553	0.28086
418	0.04398	418	0.62402	554	0.78139	554	0.2761
417.5	0.04754	417.5	0.63599	555	0.7734	555	0.2699
417	0.05121	417	0.64779	556	0.76646	556	0.26509
416.5	0.05523	416.5	0.65965	557	0.75757	557	0.26074
416	0.05967	416	0.67104	558	0.75143	558	0.25637
415.5	0.06532	415.5	0.68255	559	0.74442	559	0.25186
415	0.0706	415	0.69368	560	0.73402	560	0.24727
414.5	0.0764	414.5	0.70468	561	0.72618	561	0.24326
414	0.08266	414	0.71543	562	0.7199	562	0.23769
413.5	0.08909	413.5	0.72655	563	0.71189	563	0.23173
413	0.09587	413	0.73667	564	0.70334	564	0.2283
412.5	0.10462	412.5	0.74698	565	0.69702	565	0.22437
412	0.11292	412	0.75679	566	0.68792	566	0.21922
411.5	0.1216	411.5	0.7665	567	0.67967	567	0.21601
411	0.13049	411	0.77537	568	0.67267	568	0.21328
410.5	0.14072	410.5	0.78425	569	0.66438	569	0.20916
410	0.15084	410	0.79261	570	0.65727	570	0.20504
409.5	0.16291	409.5	0.80066	571	0.65027	571	0.20188
409	0.17539	409	0.80792	572	0.64408	572	0.19839
408.5	0.18802	408.5	0.81477	573	0.63461	573	0.19462
408	0.20091	408	0.8214	574	0.6257	574	0.19218
407.5	0.21411	407.5	0.82711	575	0.61778	575	0.18932
407	0.2295	407	0.83271	576	0.61325	576	0.18484
406.5	0.24538	406.5	0.83784	577	0.60525	577	0.181
406	0.26064	406	0.84297	578	0.59787	578	0.17769
405.5	0.2774	405.5	0.84716	579	0.59085	579	0.17422
405	0.29499	405	0.8509	580	0.58306	580	0.17144
404.5	0.31346	404.5	0.85432	581	0.5751	581	0.16857
404	0.33287	404	0.85716	582	0.56827	582	0.16557
403.5	0.3509	403.5	0.85934	583	0.56171	583	0.16279
403	0.37092	403	0.86167	584	0.55355	584	0.16021
402.5	0.39189	402.5	0.8634	585	0.54836	585	0.1576
402	0.41277	402	0.86464	586	0.54221	586	0.15512
401.5	0.43489	401.5	0.86582	587	0.53336	587	0.15294
401	0.45725	401	0.86571	588	0.52726	588	0.15
400.5	0.47886	400.5	0.86595	589	0.52092	589	0.14715
400	0.50182	400	0.86556	590	0.51461	590	0.14466
399.5	0.52548	399.5	0.86475	591	0.50829	591	0.14171
399	0.54966	399	0.8634	592	0.50098	592	0.13925
398.5	0.57371	398.5	0.86189	593	0.49295	593	0.13758
398	0.59766	398	0.86007	594	0.48843	594	0.13526
397.5	0.62176	397.5	0.85825	595	0.48002	595	0.13176
397	0.64572	397	0.85592	596	0.47492	596	0.12939
396.5	0.66977	396.5	0.85306	597	0.46724	597	0.12754
396	0.69273	396	0.85043	598	0.45959	598	0.12403
395.5	0.7158	395.5	0.84731	599	0.4539	599	0.1205
395	0.73928	395	0.84402	600	0.44786	600	0.11839
394.5	0.76165	394.5	0.84032	601	0.44143	601	0.11692
394	0.78394	394	0.83656	602	0.43579	602	0.11491
393.5	0.80519	393.5	0.83211	603	0.42964	603	0.11298
393	0.82549	393	0.82783	604	0.42223	604	0.11116
392.5	0.84492	392.5	0.82394	605	0.41703	605	0.10896
392	0.86377	392	0.8196	606	0.41022	606	0.10672
391.5	0.88091	391.5	0.81513	607	0.40348	607	0.10411
391	0.89636	391	0.81104	608	0.39845	608	0.10198
390.5	0.91386	390.5	0.80587	609	0.39211	609	0.10085
390	0.92737	390	0.80099	610	0.38852	610	0.09986
389.5	0.94028	389.5	0.79637	611	0.3814	611	0.09834
389	0.95106	389	0.79122	612	0.37648	612	0.09629
388.5	0.96141	388.5	0.78615	613	0.36826	613	0.09449
388	0.9709	388	0.78104	614	0.36705	614	0.0927
387.5	0.97817	387.5	0.77551	615	0.35956	615	0.09082
387	0.98519	387	0.76989	616	0.35583	616	0.08912
386.5	0.98969	386.5	0.76418	617	0.3507	617	0.08721
386	0.99391	386	0.75874	618	0.34349	618	0.08561
385.5	0.99679	385.5	0.75319	619	0.33995	619	0.08413
385	0.99784	385	0.74694	620	0.3361	620	0.08319
384.5	1	384.5	0.74071	621	0.33058	621	0.08259
384	0.99915	384	0.73457	622	0.32295	622	0.08058
383.5	0.99782	383.5	0.72797	623	0.31845	623	0.07808
383	0.99472	383	0.72124	624	0.31504	624	0.07678
382.5	0.99109	382.5	0.71461	625	0.31013	625	0.07592
382	0.98643	382	0.70796	626	0.30571	626	0.07439
381.5	0.98182	381.5	0.70088	627	0.29947	627	0.07282
381	0.9766	381	0.69398	628	0.29553	628	0.07113
380.5	0.97019	380.5	0.68648	629	0.2914	629	0.06997
380	0.96425	380	0.67842	630	0.28829	630	0.06965
379.5	0.95732	379.5	0.67035	631	0.28436	631	0.06836
379	0.94948	379	0.66194	632	0.27918	632	0.06655
378.5	0.94203	378.5	0.65322	633	0.27566	633	0.06581
378	0.93395	378	0.64469	634	0.27023	634	0.06555
377.5	0.92553	377.5	0.63571	635	0.26555	635	0.06448
377	0.91571	377	0.62609	636	0.26228	636	0.06277
376.5	0.90662	376.5	0.61679	637	0.25913	637	0.06202
376	0.89762	376	0.60665	638	0.2537	638	0.06168
375.5	0.88645	375.5	0.59657	639	0.24864	639	0.05996
375	0.8757	375	0.58605	640	0.247	640	0.05835
374.5	0.86395	374.5	0.57551	641	0.24366	641	0.05783
374	0.85364	374	0.56463	642	0.24082	642	0.05736
373.5	0.84253	373.5	0.55324	643	0.23454	643	0.05677
373	0.83002	373	0.54174	644	0.23074	644	0.05582
372.5	0.8167	372.5	0.53012	645	0.22712	645	0.05452
372	0.80498	372	0.51855	646	0.22448	646	0.05332
371.5	0.79174	371.5	0.50657	647	0.22033	647	0.05242
371	0.77812	371	0.49514	648	0.21471	648	0.05207
370.5	0.76521	370.5	0.48365	649	0.21322	649	0.05191
370	0.75063	370	0.47142	650	0.20948	650	0.05097
369.5	0.73705	369.5	0.45913	651	0.20761	651	0.04909
369	0.72193	369	0.44683	652	0.20355	652	0.04813
368.5	0.70789	368.5	0.43455	653	0.19974	653	0.04876
368	0.69389	368	0.42208	654	0.19655	654	0.04872
367.5	0.67939	367.5	0.4098	655	0.19292	655	0.04703
367	0.66274	367	0.39765	656	0.19223	656	0.04549
366.5	0.64738	366.5	0.38536	657	0.18805	657	0.04485
366	0.63077	366	0.37311	658	0.18449	658	0.04365
365.5	0.6152	365.5	0.3609	659	0.18296	659	0.04163
365	0.60025	365	0.34855	660	0.17932	660	0.04049
364.5	0.58462	364.5	0.33643	661	0.17625	661	0.04062
364	0.56924	364	0.32406	662	0.17294	662	0.04063
363.5	0.55296	363.5	0.31279	663	0.16829	663	0.04004
363	0.53814	363	0.30066	664	0.16714	664	0.03989
362.5	0.52273	362.5	0.28988	665	0.1659	665	0.03964
362	0.50885	362	0.27865	666	0.16187	666	0.03914
361.5	0.49426	361.5	0.26832	667	0.15933	667	0.03857
361	0.4779	361	0.25788	668	0.15691	668	0.03756
360.5	0.46414	360.5	0.24737	669	0.15398	669	0.03677
360	0.44922	360	0.2369	670	0.15054	670	0.0357
359.5	0.43574	359.5	0.22709	671	0.14889	671	0.03527
359	0.42293	359	0.21806	672	0.14681	672	0.03621
358.5	0.4083	358.5	0.20775	673	0.14478	673	0.03692
358	0.39506	358	0.19824	674	0.14438	674	0.0364
357.5	0.38212	357.5	0.1896	675	0.1394	675	0.03584
357	0.36944	357	0.18099	676	0.13753	676	0.03569
356.5	0.35797	356.5	0.1727	677	0.1358	677	0.03514
356	0.3455	356	0.16419	678	0.13426	678	0.03503
355.5	0.33184	355.5	0.15684	679	0.1311	679	0.03534
355	0.32207	355	0.14986	680	0.12172	680	0.03466
354.5	0.31075	354.5	0.14289	681	0.12021	681	0.03308
354	0.29926	354	0.13583	682	0.1177	682	0.03176
353.5	0.28905	353.5	0.12961	683	0.11659	683	0.03087
353	0.27811	353	0.12385	684	0.11556	684	0.02976
352.5	0.26835	352.5	0.11853	685	0.11266	685	0.02821
352	0.25893	352	0.1133	686	0.10991	686	0.02741
351.5	0.25038	351.5	0.10916	687	0.11078	687	0.02783
351	0.24062	351	0.10511	688	0.1078	688	0.02784
350.5	0.23086	350.5	0.10156	689	0.10546	689	0.02703
350	0.22217	350	0.09771	690	0.10409	690	0.02698
349.5	0.21405	349.5	0.09476	691	0.10342	691	0.02743
349	0.20581	349	0.09188	692	0.10142	692	0.02754
348.5	0.19761	348.5	0.08924	693	0.09853	693	0.02719
348	0.18997	348	0.08718	694	0.09775	694	0.02657
347.5	0.1831	347.5	0.08572	695	0.09541	695	0.02691
347	0.17523	347	0.08414	696	0.0938	696	0.02746
346.5	0.16927	346.5	0.08273	697	0.09121	697	0.0269
346	0.16355	346	0.08211	698	0.09124	698	0.02635
345.5	0.1569	345.5	0.08174	699	0.08834	699	0.02591
345	0.14967	345	0.08164	700	0.08672	700	0.02572
344.5	0.14385	344.5	0.08134	701	0.08599	701	0.02652
344	0.1383	344	0.08156	702	0.08428	702	0.02718
343.5	0.13208	343.5	0.08319	703	0.08326	703	0.0274
343	0.12686	343	0.08452	704	0.08129	704	0.02824
342.5	0.12261	342.5	0.08572	705	0.08119	705	0.0283
342	0.11905	342	0.08857	706	0.07852	706	0.02622
341.5	0.11541	341.5	0.09257	707	0.07888	707	0.02376
341	0.11044	341	0.09569	708	0.07637	708	0.02342
340.5	0.10719	340.5	0.09979	709	0.07678	709	0.025
340	0.10385	340	0.10398	710	0.07342	710	0.02529
339.5	0.10338	339.5	0.10949	711	0.07186	711	0.02433
339	0.09974	339	0.11418	712	0.07114	712	0.02343
338.5	0.09738	338.5	0.11977	713	0.06963	713	0.02278
338	0.09416	338	0.12472	714	0.06896	714	0.02225
337.5	0.09152	337.5	0.13067	715	0.06661	715	0.02243
337	0.09099	337	0.13657	716	0.06626	716	0.02344
336.5	0.09006	336.5	0.14297	717	0.06556	717	0.02285
336	0.08714	336	0.15012	718	0.0629	718	0.02271
335.5	0.08621	335.5	0.1569	719	0.0624	719	0.02418
335	0.08232	335	0.16408	720	0.06218	720	0.02479
334.5	0.08005	334.5	0.17116	721	0.0602	721	0.02563
334	0.08054	334	0.17881	722	0.05991	722	0.02686
333.5	0.0781	333.5	0.1874	723	0.05877	723	0.02761
333	0.07654	333	0.19592	724	0.0582	724	0.02763
332.5	0.07602	332.5	0.20431	725	0.05784	725	0.0267
332	0.07606	332	0.21408	726	0.05574	726	0.02598
331.5	0.07445	331.5	0.22443	727	0.05565	727	0.02556
331	0.07343	331	0.23367	728	0.05477	728	0.02628
330.5	0.07389	330.5	0.24315	729	0.05298	729	0.02842
330	0.07027	330	0.25376	730	0.0518	730	0.03032
329.5	0.07021	329.5	0.26332	731	0.05156	731	0.03143
329	0.07094	329	0.27311	732	0.0507	732	0.03089
328.5	0.07275	328.5	0.28437	733	0.05074	733	0.02937
328	0.07421	328	0.29496	734	0.049	734	0.02835
327.5	0.07412	327.5	0.30587	735	0.04846	735	0.02819
327	0.0746	327	0.31606	736	0.04738	736	0.0288
326.5	0.0764	326.5	0.32723	737	0.04631	737	0.0283
326	0.07788	326	0.33844	738	0.0455	738	0.02667
325.5	0.08054	325.5	0.35056	739	0.04486	739	0.02607
325	0.08197	325	0.36249	740	0.04458	740	0.02548
324.5	0.08421	324.5	0.37455	741	0.04389	741	0.02401
324	0.08674	324	0.38618	742	0.0415	742	0.02259
323.5	0.08778	323.5	0.39811	743	0.04225	743	0.02188
323	0.09039	323	0.41057	744	0.04031	744	0.022
322.5	0.09571	322.5	0.42305	745	0.03876	745	0.02214
322	0.10116	322	0.43504	746	0.03923	746	0.02282
321.5	0.10592	321.5	0.44661	747	0.04007	747	0.02375
321	0.11152	321	0.45704	748	0.03741	748	0.02359
320.5	0.11792	320.5	0.46722	749	0.03857	749	0.02282
320	0.12426	320	0.47739	750	0.03588	750	0.02255
319.5	0.13528	319.5	0.48626	751	0.0359
319	0.14581	319	0.49453	752	0.036
318.5	0.15963	318.5	0.50314	753	0.03667
318	0.17485	318	0.51193	754	0.03447
317.5	0.19154	317.5	0.52005	755	0.03331
317	0.21243	317	0.52814	756	0.03429
316.5	0.2339	316.5	0.53627	757	0.0331
316	0.25579	316	0.54327	758	0.0322
315.5	0.27398	315.5	0.55074	759	0.03319
315	0.28676	315	0.55843	760	0.03055
314.5	0.29243	314.5	0.56609	761	0.03128
314	0.29279	314	0.57367	762	0.02952
313.5	0.28543	313.5	0.58027	763	0.0296
313	0.27017	313	0.58731	764	0.02941
312.5	0.25324	312.5	0.59439	765	0.02771
312	0.23555	312	0.60155	766	0.02826
311.5	0.22123	311.5	0.60857	767	0.02758
311	0.21183	311	0.61526	768	0.0284
310.5	0.2052	310.5	0.6222	769	0.02771
310	0.20061	310	0.62889	770	0.02737
309.5	0.20127	309.5	0.63608	771	0.02626
309	0.20553	309	0.64338	772	0.02493
308.5	0.20944	308.5	0.65137	773	0.02509
308	0.21559	308	0.65962	774	0.02341
307.5	0.22273	307.5	0.66803	775	0.02451
307	0.22878	307	0.67723	776	0.02335
306.5	0.23426	306.5	0.68681	777	0.02299
306	0.24038	306	0.69673	778	0.02285
305.5	0.2458	305.5	0.70654	779	0.0221
305	0.25057	305	0.71691	780	0.02135
304.5	0.2554	304.5	0.72719	781	0.0205
304	0.26136	304	0.73732	782	0.02194
303.5	0.26698	303.5	0.74863	783	0.0198
303	0.27052	303	0.75991	784	0.02015
302.5	0.27381	302.5	0.77068	785	0.01891
302	0.27652	302	0.78148	786	0.02039
301.5	0.27732	301.5	0.79231	787	0.02054
301	0.27952	301	0.80391	788	0.02051
300.5	0.27781	300.5	0.81571	789	0.01867
300	0.27665	300	0.82689	790	0.01763
299.5	0.27566	299.5	0.83795	791	0.0199
299	0.27448	299	0.84942	792	0.0177
298.5	0.27633	298.5	0.86073	793	0.01721
298	0.28187	298	0.87183	794	0.01671
297.5	0.28778	297.5	0.88331	795	0.01745
297	0.29595	297	0.89459	796	0.01707
296.5	0.30761	296.5	0.90541	797	0.01679
296	0.32239	296	0.91614	798	0.01538
295.5	0.33831	295.5	0.92627	799	0.01615
295	0.3551	295	0.93649	800	0.01697
294.5	0.37379	294.5	0.94562	801	0.01558
294	0.39414	294	0.95445	802	0.01422
293.5	0.4145	293.5	0.96221	803	0.01437
293	0.43699	293	0.96973	804	0.01484
292.5	0.46206	292.5	0.97627	805	0.01357
292	0.48689	292	0.9817	806	0.01461
291.5	0.51365	291.5	0.98649	807	0.01386
291	0.54002	291	0.99044	808	0.01385
290.5	0.57014	290.5	0.99331	809	0.01234
290	0.60048	290	0.99598	810	0.0135
289.5	0.63324	289.5	0.99816	811	0.01389
289	0.66416	289	0.99957	812	0.0109
288.5	0.69165	288.5	1	813	0.01245
288	0.71708	288	0.99987	814	0.01148
287.5	0.73814	287.5	0.99951	815	0.01122
287	0.75612	287	0.99867	816	0.01048
286.5	0.76774	286.5	0.99729	817	0.01086
286	0.77052	286	0.99513	818	0.0118
285.5	0.77083	285.5	0.99224	819	0.01097
285	0.76502	285	0.98899	820	0.01122
284.5	0.75479	284.5	0.98576	821	0.01093
284	0.738	284	0.98273	822	0.00935
283.5	0.72102	283.5	0.97946	823	0.01061
283	0.68437	283	0.97599	824	0.00906
282.5	0.62679	282.5	0.9724	825	0.00988
282	0.54162	282	0.96937	826	0.00967
281.5	0.47294	281.5	0.96676	827	0.00925
281	0.45888	281	0.96385	828	0.00834
280.5	0.46308	280.5	0.96148	829	0.00912
280	0.45489	280	0.95885	830	0.00844
				831	0.00727
				832	0.00962
				833	0.00819
				834	0.0071
				835	0.01019
				836	0.00804
				837	0.00823
				838	0.01317
				839	0.00887
				840	0.01253
				841	0.00878
				842	0.01253
				843	0.00953
				844	0.01587
				845	0.01999
				846	0.01509
				847	0.01226
				848	0.01128
				849	0.02058
				850	0.01581

## Sheet: Figure 2b
Figure 2b
Water fraction	I/I0	Lifetime
0	1	0.4762
10	0.27249	0.5864
20	0.21875	0.2839
30	0.26603	0.5022
40	0.24071	1.8274
50	0.19904	3.2468
60	0.17896	3.6102
70	0.91235	3.3345
80	13.5206	15.7658
90	25.3773	39.8716
95	25.7824	41.1668
99	12.9179	38.8568

## Sheet: Figure 2c
Figure 2c
Time (μs)	Air	Argon
87.8906	150322	150706
90.332	68180	65049
92.7734	16684	16387
95.2148	4111	4274
97.6562	1139	1377
100.098	455	615
102.539	311	445
104.98	270	422
107.422	283	386
109.863	239	346
112.305	267	296
114.746	269	307
117.188	246	318
119.629	219	307
122.07	287	271
124.512	208	269
126.953	228	273
129.395	222	269
131.836	241	248
134.277	205	279
136.719	212	257
139.16	226	277
141.602	204	235
144.043	210	228
146.484	181	225
148.926	184	225
151.367	176	234
153.809	213	233
156.25	174	221
158.691	188	229
161.133	197	224
163.574	197	228
166.016	204	237
168.457	182	228
170.898	192	204
173.34	183	223
175.781	180	202
178.223	168	207
180.664	161	213
183.105	182	205
185.547	181	199
187.988	160	212
190.43	171	220
192.871	172	202
195.312	161	218
197.754	161	211
200.195	173	181
202.637	149	205
205.078	169	216
207.52	135	213
209.961	159	216
212.402	156	197
214.844	155	189
217.285	132	206
219.727	138	181
222.168	143	186
224.609	176	194
227.051	126	191
229.492	176	208
231.934	144	188
234.375	136	199
236.816	112	189
239.258	125	189
241.699	118	170
244.141	125	215
246.582	131	182
249.023	129	207
251.465	124	185
253.906	116	194
256.348	138	164
258.789	128	181
261.23	113	189
263.672	110	160
266.113	138	175
268.555	131	194
270.996	107	183
273.438	122	183
275.879	112	161
278.32	112	168
280.762	108	172
283.203	121	176
285.645	98	195
288.086	124	154
290.527	116	152
292.969	111	162
295.41	114	180
297.852	106	167
300.293	99	149
302.734	93	191
305.176	93	182
307.617	99	161
310.059	101	179
312.5	92	159
314.941	96	174
317.383	95	160
319.824	106	165
322.266	94	175
324.707	86	170
327.148	83	168
329.59	96	158
332.031	91	179
334.473	78	147
336.914	92	174
339.355	86	138
341.797	82	176
344.238	90	175
346.68	75	167
349.121	99	147
351.562	88	173
354.004	82	143
356.445	66	157
358.887	69	165
361.328	67	164
363.77	63	158
366.211	70	134
368.652	79	167
371.094	61	153
373.535	66	145
375.977	68	167
378.418	79	156
380.859	59	159
383.301	68	165
385.742	77	151
388.184	61	147
390.625	73	161
393.066	66	134
395.508	51	157
397.949	89	157
400.391	68	172
402.832	49	148
405.273	66	161
407.715	46	134
410.156	70	149
412.598	61	130
415.039	60	151
417.48	65	161
419.922	68	157
422.363	47	147
424.805	59	154
427.246	50	150
429.688	51	145
432.129	58	162
434.57	59	140
437.012	57	150
439.453	64	137
441.895	50	153
444.336	46	137
446.777	54	169
449.219	53	142
451.66	51	144
454.102	43	144
456.543	49	133
458.984	38	157
461.426	47	146
463.867	61	147
466.309	45	160
468.75	51	133
471.191	54	99
473.633	45	156
476.074	43	154
478.516	39	142
480.957	36	144
483.398	37	150
485.84	46	158
488.281	44	143
490.723	40	144
493.164	40	138
495.605	47	142
498.047	45	143
500.488	39	136
502.93	43	135
505.371	36	154
507.812	50	107
510.254	44	127
512.695	43	141
515.137	38	132
517.578	44	127
520.02	39	126
522.461	48	133
524.902	47	107
527.344	24	129
529.785	36	125
532.227	35	125
534.668	49	128
537.109	28	136
539.551	23	125
541.992	35	139
544.434	32	119
546.875	33	121
549.316	27	123
551.758	36	100
554.199	32	140
556.641	32	130
559.082	33	120
561.523	27	126
563.965	23	129
566.406	20	102
568.848	30	123
571.289	31	102
573.73	20	126
576.172	17	125
578.613	27	104
581.055	26	123
583.496	22	111
585.938	18	116
588.379	13	106
590.82	23	114
593.262	20	132
595.703	35	110
598.145	38	127
600.586	28	92
603.027	26	101
605.469	21	112
607.91	29	113
610.352	25	119
612.793	24	102
615.234	22	107
617.676	20	133
620.117	27	124
622.559	25	108
625	24	141
627.441	29	141
629.883	15	111
632.324	21	118
634.766	29	109
637.207	26	137
639.648	21	117
642.09	34	127
644.531	23	120
646.973	21	98
649.414	15	124
651.855	24	107
654.297	24	111
656.738	19	124
659.18	11	128
661.621	20	114
664.062	23	99
666.504	24	118
668.945	14	126
671.387	25	122
673.828	24	92
676.27	24	118
678.711	19	109
681.152	24	114
683.594	16	117
686.035	14	111
688.477	16	119
690.918	21	93
693.359	19	109
695.801	20	96
698.242	21	108
700.684	10	94
703.125	18	116
705.566	12	114
708.008	13	84
710.449	19	139
712.891	20	107
715.332	18	113
717.773	17	104
720.215	22	91
722.656	18	98
725.098	16	110
727.539	12	100
729.98	16	99
732.422	15	100
734.863	11	112
737.305	11	111
739.746	15	110
742.188	21	89
744.629	18	96
747.07	16	96
749.512	9	101
751.953	15	116
754.395	15	103
756.836	11	101
759.277	16	96
761.719	9	91
764.16	10	95
766.602	10	115
769.043	13	100
771.484	5	96
773.926	12	104
776.367	18	102
778.809	9	105
781.25	13	90
783.691	11	106
786.133	10	96
788.574	12	83
791.016	10	104
793.457	9	97
795.898	8	97
798.34	11	95
800.781	10	103
803.223	4	86
805.664	15	99
808.105	6	120
810.547	10	103
812.988	11	100
815.43	12	93
817.871	15	95
820.312	7	93
822.754	9	72
825.195	7	99
827.637	16	81
830.078	12	95
832.52	12	87
834.961	10	92
837.402	2	103
839.844	11	100
842.285	9	70
844.727	10	80
847.168	4	99
849.609	7	95
852.051	6	91
854.492	9	94
856.934	16	88
859.375	6	94
861.816	8	72
864.258	7	72
866.699	5	86
869.141	9	79
871.582	10	84
874.023	5	84
876.465	10	95
878.906	13	79
881.348	11	67
883.789	5	93
886.23	5	79
888.672	10	96
891.113	13	67
893.555	6	97
895.996	2	85
898.438	8	85
900.879	5	87
903.32	9	88
905.762	5	84
908.203	7	73
910.645	5	85
913.086	3	96
915.527	1	86
917.969	9	74
920.41	8	68
922.852	3	79
925.293	8	82
927.734	6	87
930.176	4	70
932.617	8	69
935.059	9	88
937.5	9	69
939.941	8	83
942.383	6	92
944.824	7	75
947.266	4	80
949.707	5	56
952.148	9	89
954.59	5	72
957.031	8	62
959.473	10	74
961.914	5	57
964.355	3	73
966.797	5	69
969.238	8	76
971.68	9	66
974.121	6	88
976.562	7	71
979.004	7	56
981.445	6	85
983.887	5	82
986.328	5	78
988.77	6	81
991.211	6	80
993.652	2	82
996.094	3	76
998.535	4	89
1000.98	4	72
1003.42	5	63
1005.86	4	80
1008.3	3	75
1010.74	7	59
1013.18	5	83
1015.62	4	83
1018.07	3	77
1020.51	7	72
1022.95	3	58
1025.39	5	61
1027.83	4	74
1030.27	10	73
1032.71	2	86
1035.16	7	53
1037.6	4	88
1040.04	3	65
1042.48	6	61
1044.92	1	82
1047.36	10	70
1049.8	2	71
1052.25	4	72
1054.69	4	62
1057.13	5	63
1059.57	4	63
1062.01	4	68
1064.45	4	76
1066.89	4	62
1069.34	5	68
1071.78	7	72
1074.22	6	55
1076.66	10	67
1079.1	2	67
1081.54	9	66
1083.98	3	87
1086.43	3	51
1088.87	1	71
1091.31	5	59
1093.75	4	74
1096.19	3	58
1098.63	4	78
1101.07	4	59
1103.52	6	58
1105.96	4	72
1108.4	7	61
1110.84	4	66
1113.28	5	59
1115.72	1	75
1118.16	5	65
1120.61	5	75
1123.05	9	89
1125.49	3	52
1127.93	2	65
1130.37	3	62
1132.81	4	67
1135.25	5	78
1137.7	2	56
1140.14	2	59
1142.58	2	70
1145.02	4	56
1147.46	4	74
1149.9	6	63
1152.34	2	61
1154.79	6	75
1157.23	1	59
1159.67	1	69
1162.11	3	63
1164.55	5	57
1166.99	3	55
1169.43	4	50
1171.88	2	61
1174.32	2	47
1176.76	1	58
1179.2	2	62
1181.64	1	49
1184.08	2	58
1186.52	4	56
1188.96	7	57
1191.41	3	56
1193.85	3	51
1196.29	3	62
1198.73	2	58
1201.17	4	47
1203.61	1	61
1206.05	8	53
1208.5	2	54
1210.94	4	49
1213.38	2	54
1215.82	0	71
1218.26	4	77
1220.7	1	63
1223.14	1	59
1225.59	5	62
1228.03	3	63
1230.47	5	46
1232.91	3	64
1235.35	9	63
1237.79	4	60
1240.23	3	57
1242.68	0	54
1245.12	0	58
1247.56	3	53
1250	2	48
1252.44	1	60
1254.88	2	60
1257.32	2	61
1259.77	5	54
1262.21	6	57
1264.65	2	70
1267.09	1	56
1269.53	5	65
1271.97	0	66
1274.41	2	65
1276.86	2	61
1279.3	0	55
1281.74	1	49
1284.18	4	40
1286.62	1	49
1289.06	1	45
1291.5	0	53
1293.95	2	57
1296.39	1	43
1298.83	3	54
1301.27	3	42
1303.71	5	59
1306.15	2	47
1308.59	0	56
1311.04	2	47
1313.48	3	42
1315.92	3	46
1318.36	3	60
1320.8	3	44
1323.24	2	52
1325.68	3	53
1328.12	3	44
1330.57	2	53
1333.01	0	45
1335.45	1	53
1337.89	1	58
1340.33	3	53
1342.77	5	49
1345.21	3	65
1347.66	2	47
1350.1	0	46
1352.54	2	56
1354.98	4	49
1357.42	2	46
1359.86	5	58
1362.3	2	48
1364.75	0	46
1367.19	4	52
1369.63	3	54
1372.07	3	57
1374.51	1	56
1376.95	5	42
1379.39	0	59
1381.84	2	37
1384.28	0	46
1386.72	2	53
1389.16	4	52
1391.6	2	47
1394.04	0	42
1396.48	2	52
1398.93	1	57
1401.37	3	33
1403.81	5	49
1406.25	5	49
1408.69	4	57
1411.13	0	34
1413.57	1	51
1416.02	0	51
1418.46	2	32
1420.9	1	46
1423.34	2	33
1425.78	4	36
1428.22	0	39
1430.66	2	51
1433.11	0	50
1435.55	0	39
1437.99	2	34
1440.43	2	42
1442.87	1	42
1445.31	5	43
1447.75	1	50
1450.2	1	43
1452.64	2	38
1455.08	1	26
1457.52	0	36
1459.96	3	46
1462.4	1	55
1464.84	2	36
1467.29	3	55
1469.73	1	36
1472.17	2	53
1474.61	0	42
1477.05	3	36
1479.49	0	45
1481.93	0	44
1484.38	1	38
1486.82	2	54
1489.26	0	48
1491.7	2	42
1494.14	2	35
1496.58	1	53
1499.02	2	37
1501.46	3	34
1503.91	4	50
1506.35	1	46
1508.79	4	38
1511.23	2	45
1513.67	1	41
1516.11	1	41
1518.55	2	40
1521	1	42
1523.44	4	44
1525.88	6	33
1528.32	1	38
1530.76	2	43
1533.2	2	47
1535.64	5	48
1538.09	1	30
1540.53	1	34
1542.97	1	50
1545.41	1	27
1547.85	2	30
1550.29	2	42
1552.73	4	38
1555.18	2	52
1557.62	0	36
1560.06	1	37
1562.5	2	33
1564.94	3	42
1567.38	0	39
1569.82	0	38
1572.27	2	38
1574.71	1	45
1577.15	2	34
1579.59	1	38
1582.03	1	34
1584.47	2	53
1586.91	2	35
1589.36	2	37
1591.8	3	35
1594.24	0	31
1596.68	1	37
1599.12	0	35
1601.56	1	51
1604	1	43
1606.45	1	35
1608.89	4	29
1611.33	4	33
1613.77	2	34
1616.21	1	30
1618.65	5	41
1621.09	1	32
1623.54	1	39
1625.98	1	35
1628.42	4	27
1630.86	2	25
1633.3	1	31
1635.74	1	32
1638.18	3	42
1640.62	3	32
1643.07	0	46
1645.51	2	38
1647.95	2	42
1650.39	1	27
1652.83	1	49
1655.27	2	42
1657.71	1	32
1660.16	1	23
1662.6	1	23
1665.04	0	43
1667.48	2	43
1669.92	3	35
1672.36	1	32
1674.8	1	33
1677.25	1	32
1679.69	2	34
1682.13	1	27
1684.57	3	29
1687.01	2	36
1689.45	1	28
1691.89	0	37
1694.34	1	36
1696.78	0	36
1699.22	2	35
1701.66	1	31
1704.1	3	38
1706.54	2	29
1708.98	1	30
1711.43	2	35
1713.87	2	36
1716.31	3	42
1718.75	1	34
1721.19	1	38
1723.63	1	27
1726.07	2	33
1728.52	4	34
1730.96	2	33
1733.4	2	39
1735.84	1	36
1738.28	2	31
1740.72	2	25
1743.16	2	23
1745.61	3	22
1748.05	0	36
1750.49	1	27
1752.93	2	25
1755.37	0	35
1757.81	4	34
1760.25	0	32
1762.7	0	30
1765.14	3	33
1767.58	2	22
1770.02	1	28
1772.46	0	35
1774.9	2	26
1777.34	3	33
1779.79	4	34
1782.23	1	27
1784.67	1	29
1787.11	1	24
1789.55	0	23
1791.99	2	41
1794.43	5	29
1796.88	2	35
1799.32	2	24
1801.76	1	30
1804.2	3	27
1806.64	2	27
1809.08	2	19
1811.52	1	28
1813.96	0	33
1816.41	1	21
1818.85	2	24
1821.29	0	30
1823.73	1	23
1826.17	1	21
1828.61	0	27
1831.05	1	35
1833.5	5	26
1835.94	1	25
1838.38	0	32
1840.82	1	25
1843.26	2	26
1845.7	1	34
1848.14	1	27
1850.59	1	28
1853.03	1	25
1855.47	0	34
1857.91	3	28
1860.35	1	20
1862.79	1	26
1865.23	2	27
1867.68	2	20
1870.12	1	23
1872.56	2	26
1875	0	28
1877.44	0	18
1879.88	2	30
1882.32	1	18
1884.77	1	29
1887.21	1	37
1889.65	2	33
1892.09	2	32
1894.53	3	31
1896.97	1	21
1899.41	2	25
1901.86	2	29
1904.3	0	28
1906.74	0	29
1909.18	1	28
1911.62	0	22
1914.06	2	22
1916.5	1	28
1918.95	4	24
1921.39	2	19
1923.83	2	26
1926.27	2	19
1928.71	1	22
1931.15	0	30
1933.59	1	26
1936.04	4	28
1938.48	1	25
1940.92	2	24
1943.36	0	33
1945.8	0	20
1948.24	1	16
1950.68	1	38
1953.12	1	22
1955.57	2	29
1958.01	3	27
1960.45	1	29
1962.89	4	23
1965.33	5	21
1967.77	1	27
1970.21	0	26
1972.66	2	14
1975.1	4	28
1977.54	1	31
1979.98	1	29
1982.42	2	26
1984.86	5	23
1987.3	1	18
1989.75	3	21
1992.19	0	31
1994.63	2	26
1997.07	1	29
1999.51	0	23
2001.95	1	20
2004.39	1	23
2006.84	0	25
2009.28	2	26
2011.72	0	15
2014.16	1	28
2016.6	2	18
2019.04	5	22
2021.48	1	23
2023.93	0	20
2026.37	0	32
2028.81	0	18
2031.25	0	29
2033.69	0	22
2036.13	2	22
2038.57	2	20
2041.02	1	15
2043.46	2	22
2045.9	0	27
2048.34	3	21
2050.78	0	17
2053.22	3	19
2055.66	0	14
2058.11	2	23
2060.55	5	20
2062.99	2	21
2065.43	3	20
2067.87	2	29
2070.31	5	21
2072.75	0	32
2075.2	2	25
2077.64	0	19
2080.08	2	23
2082.52	3	16
2084.96	2	23
2087.4	1	22
2089.84	3	18
2092.29	0	18
2094.73	2	19
2097.17	0	32
2099.61	1	13
2102.05	1	23
2104.49	0	16
2106.93	1	15
2109.38	2	22
2111.82	0	14
2114.26	2	15
2116.7	0	17
2119.14	1	24
2121.58	0	20
2124.02	1	17
2126.46	1	23
2128.91	3	16
2131.35	2	12
2133.79	4	21
2136.23	2	24
2138.67	4	20
2141.11	2	23
2143.55	2	12
2146	2	20
2148.44	0	26
2150.88	4	24
2153.32	0	20
2155.76	2	21
2158.2	1	21
2160.64	2	12
2163.09	0	14
2165.53	2	23
2167.97	4	20
2170.41	2	17
2172.85	0	23
2175.29	1	19
2177.73	2	15
2180.18	0	23
2182.62	3	17
2185.06	2	19
2187.5	0	17
2189.94	1	16
2192.38	4	18
2194.82	2	14
2197.27	0	20
2199.71	0	33
2202.15	1	15
2204.59	0	17
2207.03	0	17
2209.47	1	22
2211.91	2	23
2214.36	3	12
2216.8	1	13
2219.24	3	17
2221.68	0	21
2224.12	1	22
2226.56	1	28
2229	0	18
2231.45	0	17
2233.89	3	19
2236.33	2	21
2238.77	3	25
2241.21	1	14
2243.65	2	12
2246.09	0	20
2248.54	5	30
2250.98	2	18
2253.42	0	12
2255.86	0	13
2258.3	1	18
2260.74	2	18
2263.18	2	24
2265.62	1	15
2268.07	4	18
2270.51	2	18
2272.95	2	16
2275.39	0	24
2277.83	2	25
2280.27	4	14
2282.71	2	20
2285.16	4	16
2287.6	2	21
2290.04	4	13
2292.48	1	22
2294.92	3	7
2297.36	2	11
2299.8	0	12
2302.25	3	22
2304.69	2	18
2307.13	1	17
2309.57	0	20
2312.01	1	15
2314.45	0	24
2316.89	1	23
2319.34	4	16
2321.78	2	12
2324.22	1	13
2326.66	0	20
2329.1	1	18
2331.54	3	11
2333.98	2	10
2336.43	0	15
2338.87	1	19
2341.31	3	17
2343.75	1	17
2346.19	3	18
2348.63	3	10
2351.07	1	18
2353.52	1	14
2355.96	0	14
2358.4	2	17
2360.84	0	17
2363.28	1	16
2365.72	1	19
2368.16	1	19
2370.61	1	8
2373.05	3	22
2375.49	0	14
2377.93	1	18
2380.37	0	15
2382.81	2	14
2385.25	2	10
2387.7	1	17
2390.14	1	15
2392.58	1	16
2395.02	3	12
2397.46	0	12
2399.9	0	17
2402.34	2	18
2404.79	3	24
2407.23	1	10
2409.67	3	13
2412.11	0	11
2414.55	1	12
2416.99	3	21
2419.43	1	12
2421.88	1	16
2424.32	1	8
2426.76	0	15
2429.2	1	11
2431.64	2	11
2434.08	0	15
2436.52	0	18
2438.96	2	12
2441.41	1	17
2443.85	0	24
2446.29	2	10
2448.73	1	16
2451.17	2	15
2453.61	3	12
2456.05	2	12
2458.5	1	12
2460.94	1	13
2463.38	3	11
2465.82	1	12
2468.26	2	15
2470.7	1	16
2473.14	2	14
2475.59	1	13
2478.03	1	13
2480.47	0	18
2482.91	2	12
2485.35	1	14
2487.79	3	18
2490.23	0	9
2492.68	2	18
2495.12	0	7
2497.56	0	13
2500	1	17
2502.44	0	9
2504.88	0	20
2507.32	0	12
2509.77	1	7
2512.21	3	10
2514.65	0	15
2517.09	2	7
2519.53	0	17
2521.97	0	10
2524.41	3	21
2526.86	2	11
2529.3	2	16
2531.74	0	14
2534.18	1	13
2536.62	0	14
2539.06	1	9
2541.5	1	10
2543.95	3	8
2546.39	2	14
2548.83	2	14
2551.27	2	12
2553.71	2	23
2556.15	0	11
2558.59	1	10
2561.04	0	18
2563.48	3	13
2565.92	2	13
2568.36	2	11
2570.8	2	12
2573.24	0	17
2575.68	1	13
2578.12	4	11
2580.57	2	16
2583.01	3	9
2585.45	0	8
2587.89	2	8
2590.33	1	17
2592.77	2	11
2595.21	1	7
2597.66	0	9
2600.1	0	7
2602.54	1	17
2604.98	2	12
2607.42	2	15
2609.86	1	7
2612.3	0	11
2614.75	0	6
2617.19	1	7
2619.63	1	13
2622.07	0	10
2624.51	1	14
2626.95	0	14
2629.39	0	14
2631.84	1	9
2634.28	1	8
2636.72	1	16
2639.16	2	11
2641.6	0	9
2644.04	0	6
2646.48	1	7
2648.93	2	13
2651.37	2	11
2653.81	1	10
2656.25	2	10
2658.69	0	9
2661.13	1	17
2663.57	1	6
2666.02	1	8
2668.46	1	8
2670.9	1	14
2673.34	1	7
2675.78	2	6
2678.22	2	11
2680.66	3	9
2683.11	1	9
2685.55	2	8
2687.99	1	5
2690.43	0	13
2692.87	1	11
2695.31	0	11
2697.75	1	13
2700.2	1	12
2702.64	1	11
2705.08	0	15
2707.52	0	8
2709.96	0	7
2712.4	2	10
2714.84	3	9
2717.29	1	11
2719.73	0	12
2722.17	0	7
2724.61	4	9
2727.05	0	7
2729.49	1	17
2731.93	1	13
2734.38	2	5
2736.82	2	9
2739.26	1	12
2741.7	1	9
2744.14	1	9
2746.58	1	10
2749.02	1	9
2751.46	0	5
2753.91	0	10
2756.35	1	14
2758.79	0	9
2761.23	1	7
2763.67	2	6
2766.11	3	6
2768.55	2	15
2771	0	11
2773.44	0	11
2775.88	1	12
2778.32	1	7
2780.76	0	13
2783.2	1	12
2785.64	3	9
2788.09	3	7
2790.53	2	9
2792.97	1	12
2795.41	0	15
2797.85	1	4
2800.29	1	10
2802.73	4	11
2805.18	2	6
2807.62	0	10
2810.06	2	7
2812.5	1	8
2814.94	2	9
2817.38	2	10
2819.82	0	14
2822.27	1	11
2824.71	5	5
2827.15	2	9
2829.59	3	8
2832.03	0	13
2834.47	3	10
2836.91	1	8
2839.36	1	6
2841.8	1	12
2844.24	0	12
2846.68	3	13
2849.12	0	8
2851.56	3	9
2854	2	9
2856.45	1	5
2858.89	2	9
2861.33	1	6
2863.77	2	6
2866.21	1	12
2868.65	3	8
2871.09	3	15
2873.54	0	9
2875.98	2	15
2878.42	2	9
2880.86	1	4
2883.3	1	6
2885.74	1	9
2888.18	1	9
2890.62	0	11
2893.07	3	8
2895.51	0	11
2897.95	1	4
2900.39	2	12
2902.83	0	5
2905.27	1	11
2907.71	5	7
2910.16	2	7
2912.6	1	9
2915.04	1	4
2917.48	2	7
2919.92	2	9
2922.36	1	5
2924.8	4	10
2927.25	1	6
2929.69	5	7
2932.13	1	8
2934.57	1	14
2937.01	1	12
2939.45	2	11
2941.89	1	7
2944.34	1	7
2946.78	1	5
2949.22	1	6
2951.66	1	6
2954.1	2	7
2956.54	0	9
2958.98	1	12
2961.43	2	6
2963.87	0	4
2966.31	3	8
2968.75	2	8
2971.19	4	10
2973.63	1	8
2976.07	2	7
2978.52	0	5
2980.96	1	8
2983.4	3	9
2985.84	0	9
2988.28	0	5
2990.72	0	12
2993.16	1	12
2995.61	2	10
2998.05	1	7
3000.49	1	7
3002.93	0	8
3005.37	0	8
3007.81	4	8
3010.25	1	6
3012.7	1	5
3015.14	2	8
3017.58	2	6
3020.02	2	9
3022.46	0	5
3024.9	2	7
3027.34	2	6
3029.79	2	8
3032.23	3	6
3034.67	1	8
3037.11	0	11
3039.55	1	7
3041.99	1	15
3044.43	2	2
3046.88	0	7
3049.32	2	13
3051.76	1	10
3054.2	2	10
3056.64	1	6
3059.08	2	7
3061.52	0	0
3063.96	2	4
3066.41	2	7
3068.85	3	8
3071.29	2	5
3073.73	1	7
3076.17	1	7
3078.61	3	15
3081.05	1	6
3083.5	0	12
3085.94	1	7
3088.38	3	6
3090.82	0	7
3093.26	2	6
3095.7	1	9
3098.14	2	8
3100.59	0	7
3103.03	2	6
3105.47	1	5
3107.91	2	5
3110.35	0	4
3112.79	2	9
3115.23	1	9
3117.68	0	4
3120.12	2	6
3122.56	2	8
3125	0	8
3127.44	1	6
3129.88	3	5
3132.32	5	8
3134.77	1	5
3137.21	2	7
3139.65	2	3
3142.09	2	8
3144.53	2	7
3146.97	0	7
3149.41	2	6
3151.86	1	4
3154.3	0	6
3156.74	0	6
3159.18	0	6
3161.62	3	7
3164.06	3	5
3166.5	0	5
3168.95	1	9
3171.39	2	7
3173.83	2	5
3176.27	2	8
3178.71	1	6
3181.15	0	8
3183.59	1	5
3186.04	1	4
3188.48	0	9
3190.92	1	4
3193.36	0	7
3195.8	4	9
3198.24	1	6
3200.68	1	14
3203.12	0	7
3205.57	1	6
3208.01	3	8
3210.45	0	8
3212.89	1	7
3215.33	3	11
3217.77	1	12
3220.21	0	4
3222.66	1	9
3225.1	2	5
3227.54	0	8
3229.98	2	10
3232.42	1	6
3234.86	2	6
3237.3	1	7
3239.75	1	8
3242.19	1	7
3244.63	1	10
3247.07	1	10
3249.51	1	5
3251.95	0	8
3254.39	0	7
3256.84	0	3
3259.28	1	12
3261.72	1	6
3264.16	1	4
3266.6	2	7
3269.04	4	5
3271.48	2	4
3273.93	2	7
3276.37	1	6
3278.81	1	4
3281.25	1	8
3283.69	2	6
3286.13	1	5
3288.57	0	5
3291.02	3	6
3293.46	4	6
3295.9	1	10
3298.34	1	6
3300.78	4	6
3303.22	0	8
3305.66	3	4
3308.11	3	7
3310.55	0	7
3312.99	2	8
3315.43	2	3
3317.87	2	6
3320.31	2	5
3322.75	3	3
3325.2	0	5
3327.64	3	5
3330.08	0	4
3332.52	2	5
3334.96	1	8
3337.4	2	4
3339.84	2	0
3342.29	0	6
3344.73	2	5
3347.17	1	4
3349.61	1	7
3352.05	1	6
3354.49	1	8
3356.93	1	8
3359.38	2	8
3361.82	0	4
3364.26	1	2
3366.7	0	5
3369.14	2	2
3371.58	2	9
3374.02	1	4
3376.46	0	7
3378.91	2	6
3381.35	0	7
3383.79	0	4
3386.23	4	5
3388.67	0	6
3391.11	0	6
3393.55	1	4
3396	1	3
3398.44	2	4
3400.88	1	7
3403.32	6	5
3405.76	1	4
3408.2	1	4
3410.64	4	2
3413.09	2	7
3415.53	0	5
3417.97	1	4
3420.41	4	3
3422.85	0	3
3425.29	1	5
3427.73	1	5
3430.18	1	6
3432.62	5	6
3435.06	1	3
3437.5	2	9
3439.94	0	8
3442.38	1	7
3444.82	0	6
3447.27	1	4
3449.71	2	2
3452.15	1	4
3454.59	2	6
3457.03	0	3
3459.47	4	6
3461.91	1	2
3464.36	3	4
3466.8	2	3
3469.24	0	6
3471.68	1	7
3474.12	1	8
3476.56	0	3
3479	2	3
3481.45	1	3
3483.89	2	5
3486.33	1	3
3488.77	0	6
3491.21	0	6
3493.65	1	5
3496.09	2	3
3498.54	0	4
3500.98	0	0
3503.42	2	5
3505.86	3	5
3508.3	2	4
3510.74	3	4
3513.18	0	6
3515.62	3	3
3518.07	0	4
3520.51	0	3
3522.95	0	7
3525.39	2	0
3527.83	1	2
3530.27	4	1
3532.71	0	4
3535.16	1	1
3537.6	3	5
3540.04	2	5
3542.48	1	3
3544.92	3	4
3547.36	0	7
3549.8	2	5
3552.25	2	7
3554.69	1	4
3557.13	0	3
3559.57	1	3
3562.01	2	4
3564.45	2	4
3566.89	0	5
3569.34	0	6
3571.78	1	4
3574.22	1	5
3576.66	1	3
3579.1	1	4
3581.54	2	4
3583.98	1	4
3586.43	2	4
3588.87	1	6
3591.31	2	5
3593.75	3	3
3596.19	0	10
3598.63	2	9
3601.07	2	4
3603.52	0	4
3605.96	2	5
3608.4	3	2
3610.84	2	8
3613.28	0	3
3615.72	4	1
3618.16	2	4
3620.61	1	5
3623.05	2	10
3625.49	1	4
3627.93	2	2
3630.37	3	3
3632.81	2	5
3635.25	0	5
3637.7	1	3
3640.14	1	1
3642.58	5	3
3645.02	1	5
3647.46	2	3
3649.9	1	5
3652.34	3	6
3654.79	2	3
3657.23	0	4
3659.67	1	2
3662.11	3	4
3664.55	2	5
3666.99	2	6
3669.43	1	6
3671.88	1	5
3674.32	1	6
3676.76	3	4
3679.2	1	2
3681.64	0	8
3684.08	1	4
3686.52	0	6
3688.96	0	3
3691.41	1	5
3693.85	1	3
3696.29	1	5
3698.73	3	2
3701.17	0	4
3703.61	0	2
3706.05	2	4
3708.5	2	7
3710.94	4	5
3713.38	3	7
3715.82	5	2
3718.26	3	6
3720.7	1	4
3723.14	0	2
3725.59	1	4
3728.03	0	2
3730.47	0	2
3732.91	3	4
3735.35	1	3
3737.79	1	4
3740.23	2	2
3742.68	1	5
3745.12	5	3
3747.56	2	2
3750	1	1
3752.44	1	2
3754.88	0	4
3757.32	3	3
3759.77	0	5
3762.21	1	8
3764.65	2	4
3767.09	2	3
3769.53	1	5
3771.97	1	3
3774.41	1	1
3776.86	0	5
3779.3	0	3
3781.74	2	5
3784.18	0	6
3786.62	2	3
3789.06	1	3
3791.5	1	8
3793.95	0	0
3796.39	0	6
3798.83	0	4
3801.27	1	3
3803.71	1	5
3806.15	1	3
3808.59	3	3
3811.04	2	3
3813.48	3	4
3815.92	2	4
3818.36	1	6
3820.8	1	6
3823.24	2	7
3825.68	0	3
3828.12	3	6
3830.57	2	2
3833.01	1	4
3835.45	2	4
3837.89	3	2
3840.33	3	4
3842.77	1	2
3845.21	2	4
3847.66	1	2
3850.1	1	6
3852.54	3	6
3854.98	3	6
3857.42	0	6
3859.86	1	2
3862.3	2	4
3864.75	1	4
3867.19	2	2
3869.63	0	7
3872.07	1	7
3874.51	2	5
3876.95	0	4
3879.39	2	3
3881.84	0	5
3884.28	1	2
3886.72	1	6
3889.16	0	2
3891.6	1	4
3894.04	0	2
3896.48	0	3
3898.93	0	4
3901.37	0	5
3903.81	2	2
3906.25	2	5
3908.69	2	4
3911.13	5	4
3913.57	3	6
3916.02	1	4
3918.46	2	3
3920.9	2	6
3923.34	2	6
3925.78	3	4
3928.22	4	4
3930.66	2	3
3933.11	3	4
3935.55	1	4
3937.99	2	4
3940.43	1	4
3942.87	2	1
3945.31	2	1
3947.75	2	4
3950.2	2	1
3952.64	2	3
3955.08	3	2
3957.52	2	4
3959.96	2	3
3962.4	1	5
3964.84	0	0
3967.29	2	2
3969.73	2	3
3972.17	0	4
3974.61	0	6
3977.05	2	3
3979.49	0	8
3981.93	1	2
3984.38	3	3
3986.82	1	6
3989.26	2	0
3991.7	2	4
3994.14	0	3
3996.58	1	3
3999.02	2	2
4001.46	0	6
4003.91	0	4
4006.35	1	5
4008.79	1	3
4011.23	3	4
4013.67	0	2
4016.11	1	3
4018.55	2	4
4021	2	4
4023.44	2	4
4025.88	1	5
4028.32	0	6
4030.76	3	2
4033.2	1	2
4035.64	4	3
4038.09	0	5
4040.53	1	2
4042.97	0	5
4045.41	3	6
4047.85	2	4
4050.29	1	1
4052.73	1	2
4055.18	1	2
4057.62	0	3
4060.06	0	2
4062.5	4	5
4064.94	2	3
4067.38	5	2
4069.82	1	6
4072.27	0	4
4074.71	1	1
4077.15	1	5
4079.59	1	2
4082.03	1	5
4084.47	1	3
4086.91	2	2
4089.36	1	5
4091.8	2	0
4094.24	0	3
4096.68	0	2
4099.12	1	3
4101.56	0	2
4104	3	2
4106.45	2	3
4108.89	0	3
4111.33	3	3
4113.77	2	4
4116.21	2	4
4118.65	0	1
4121.09	0	3
4123.54	0	2
4125.98	0	5
4128.42	2	5
4130.86	0	6
4133.3	0	2
4135.74	0	3
4138.18	1	3
4140.62	2	2
4143.07	2	5
4145.51	1	4
4147.95	1	3
4150.39	2	5
4152.83	2	3
4155.27	4	3
4157.71	2	3
4160.16	1	3
4162.6	2	3
4165.04	2	1
4167.48	2	4
4169.92	2	3
4172.36	1	5
4174.8	1	4
4177.25	0	4
4179.69	0	2
4182.13	3	2
4184.57	3	2
4187.01	1	1
4189.45	0	4
4191.89	3	5
4194.34	3	4
4196.78	2	2
4199.22	2	3
4201.66	1	3
4204.1	1	1
4206.54	2	2
4208.98	0	3
4211.43	2	5
4213.87	0	2
4216.31	0	2
4218.75	2	5
4221.19	2	2
4223.63	3	4
4226.07	0	3
4228.52	1	2
4230.96	0	2
4233.4	4	4
4235.84	1	0
4238.28	3	2
4240.72	1	4
4243.16	1	6
4245.61	1	1
4248.05	1	3
4250.49	1	3
4252.93	2	4
4255.37	1	5
4257.81	2	5
4260.25	2	3
4262.7	2	4
4265.14	0	4
4267.58	2	1
4270.02	2	4
4272.46	3	4
4274.9	1	1
4277.34	1	2
4279.79	4	2
4282.23	1	4
4284.67	0	2
4287.11	2	3
4289.55	3	2
4291.99	1	0
4294.43	2	1
4296.88	2	2
4299.32	3	6
4301.76	1	7
4304.2	0	4
4306.64	1	3
4309.08	3	4
4311.52	1	3
4313.96	0	1
4316.41	3	2
4318.85	1	4
4321.29	2	4
4323.73	0	3
4326.17	2	4
4328.61	2	2
4331.05	1	2
4333.5	1	3
4335.94	1	2
4338.38	4	4
4340.82	1	3
4343.26	0	1
4345.7	1	1
4348.14	3	2
4350.59	0	2
4353.03	1	2
4355.47	2	2
4357.91	0	1
4360.35	3	0
4362.79	2	0
4365.23	2	2
4367.68	2	4
4370.12	2	2
4372.56	1	4
4375	1	5
4377.44	2	3
4379.88	3	1
4382.32	1	6
4384.77	1	2
4387.21	1	3
4389.65	2	2
4392.09	0	6
4394.53	3	3
4396.97	0	3
4399.41	1	1
4401.86	1	3
4404.3	2	2
4406.74	2	4
4409.18	1	3
4411.62	0	2
4414.06	2	0
4416.5	1	0
4418.95	4	2
4421.39	2	5
4423.83	1	3
4426.27	1	3
4428.71	3	3
4431.15	1	3
4433.59	2	4
4436.04	0	2
4438.48	2	1
4440.92	0	1
4443.36	5	3
4445.8	3	3
4448.24	1	1
4450.68	1	1
4453.12	1	3
4455.57	4	4
4458.01	2	3
4460.45	0	4
4462.89	2	4
4465.33	1	3
4467.77	3	3
4470.21	0	1
4472.66	3	5
4475.1	1	7
4477.54	4	4
4479.98	1	4
4482.42	3	0
4484.86	3	4
4487.3	0	4
4489.75	3	0
4492.19	0	1
4494.63	3	5
4497.07	1	1
4499.51	2	2
4501.95	0	2
4504.39	0	2
4506.84	3	2
4509.28	2	1
4511.72	1	6
4514.16	2	0
4516.6	1	1
4519.04	3	2
4521.48	3	0
4523.93	3	3
4526.37	0	2
4528.81	1	2
4531.25	0	1
4533.69	1	2
4536.13	3	3
4538.57	2	4
4541.02	0	1
4543.46	2	1
4545.9	1	1
4548.34	4	3
4550.78	1	2
4553.22	2	3
4555.66	1	4
4558.11	1	0
4560.55	0	2
4562.99	2	4
4565.43	2	1
4567.87	3	1
4570.31	3	6
4572.75	1	7
4575.2	3	2
4577.64	0	5
4580.08	0	3
4582.52	5	1
4584.96	3	4
4587.4	2	2
4589.84	1	0
4592.29	2	3
4594.73	1	1
4597.17	0	2
4599.61	0	4
4602.05	3	2
4604.49	1	1
4606.93	2	5
4609.38	1	8
4611.82	1	5
4614.26	0	5
4616.7	1	3
4619.14	1	1
4621.58	1	2
4624.02	2	0
4626.46	1	1
4628.91	1	3
4631.35	1	1
4633.79	3	0
4636.23	1	3
4638.67	1	2
4641.11	3	1
4643.55	0	1
4646	0	3
4648.44	4	3
4650.88	1	0
4653.32	2	1
4655.76	2	2
4658.2	1	0
4660.64	4	2
4663.09	2	1
4665.53	1	2
4667.97	2	2
4670.41	0	1
4672.85	0	4
4675.29	0	2
4677.73	0	2
4680.18	2	2
4682.62	2	2
4685.06	1	3
4687.5	3	6
4689.94	3	3
4692.38	1	2
4694.82	0	2
4697.27	3	1
4699.71	0	1
4702.15	0	1
4704.59	0	1
4707.03	1	4
4709.47	0	3
4711.91	2	2
4714.36	0	7
4716.8	0	4
4719.24	3	3
4721.68	1	1
4724.12	1	3
4726.56	1	3
4729	0	4
4731.45	2	3
4733.89	3	3
4736.33	4	3
4738.77	3	3
4741.21	2	1
4743.65	1	2
4746.09	1	3
4748.54	0	3
4750.98	3	1
4753.42	2	4
4755.86	5	2
4758.3	1	3
4760.74	1	3
4763.18	2	1
4765.62	1	2
4768.07	1	2
4770.51	1	4
4772.95	2	3
4775.39	1	3
4777.83	0	3
4780.27	0	4
4782.71	0	2
4785.16	3	3
4787.6	3	2
4790.04	2	0
4792.48	1	6
4794.92	2	3
4797.36	4	1
4799.8	0	3
4802.25	1	1
4804.69	1	3
4807.13	2	2
4809.57	2	4
4812.01	1	3
4814.45	1	1
4816.89	1	1
4819.34	0	1
4821.78	2	1
4824.22	0	1
4826.66	0	1
4829.1	4	1
4831.54	1	2
4833.98	0	1
4836.43	1	3
4838.87	0	3
4841.31	0	2
4843.75	4	4
4846.19	2	2
4848.63	0	4
4851.07	1	3
4853.52	2	2
4855.96	1	3
4858.4	1	1
4860.84	0	3
4863.28	0	1
4865.72	0	1
4868.16	0	2
4870.61	1	0
4873.05	0	0
4875.49	0	0
4877.93	2	3
4880.37	1	1
4882.81	0	3
4885.25	2	2
4887.7	0	0
4890.14	1	3
4892.58	3	3
4895.02	1	3
4897.46	1	3
4899.9	3	2
4902.34	2	2
4904.79	1	6
4907.23	2	0
4909.67	1	2
4912.11	1	1
4914.55	1	1
4916.99	2	2
4919.43	2	3
4921.88	1	1
4924.32	0	1
4926.76	2	2
4929.2	1	1
4931.64	2	2
4934.08	2	1
4936.52	1	1
4938.96	1	1
4941.41	3	1
4943.85	2	2
4946.29	1	2
4948.73	2	2
4951.17	0	2
4953.61	0	7
4956.05	0	1
4958.5	2	4
4960.94	0	2
4963.38	2	1
[truncated: 2,062 more rows]

## Sheet: Figure 2d
Figure 2d
300K							77K								transient PL decay image
PL		Phos.		Afterglow			PL		Phos.		Afterglow
390	0.00271	400	0	400	0.00133		400	0	390	0	400	0			0	51756	28708	23811	23113	22155	22335	23584	25411	27760	30516	34144	37660	39972	41892	42576	44360	43593	44863	45043	45905	46599	47132	47515	48092	48233	48803	49292	49117	49528	49978	50180	50786	50339	50969
391	0.00188	402	0.000148943	401	0.00111		402	4.7563e-05	391	0.000128774	401	0.000282255			500000	659	229	182	190	170	200	218	295	319	407	540	703	912	1054	1145	1290	1354	1433	1485	1652	1737	1902	2142	2254	2445	2691	3063	3268	3331	3519	3860	3955	4223	4209
392	0.00136	404	0.000280724	402	0.000912289		404	0.000176863	392	2.71151e-05	402	0.000492777			1000000	336	145	82	93	92	104	107	156	192	259	308	417	470	516	640	715	805	825	901	909	1055	1134	1233	1454	1574	1735	1872	2028	2160	2402	2464	2728	2731	2851
393	0.00149	406	0.000394478	403	0.000760081		406	0.00057873	393	0.000121934	403	0.00060654			1500000	234	101	68	59	58	58	89	103	129	153	232	315	360	401	514	533	547	589	712	694	721	883	971	1097	1250	1352	1496	1554	1800	1872	1980	2117	2140	2239
394	0.00103	408	0.000513484	404	0.000637323		408	0.00166	394	0.000207029	404	0.000631332			2000000	168	66	56	62	50	59	78	96	87	140	183	213	264	351	381	400	476	473	559	594	647	739	781	954	1017	1172	1257	1385	1388	1552	1760	1868	1772	1977
395	0.000697608	410	0.000678503	405	0.000518099		410	0.00417	395	0.000277888	405	0.000597467			2500000	131	63	66	48	52	37	55	67	80	109	167	195	207	262	306	392	363	433	439	492	624	632	732	809	922	974	1098	1175	1311	1439	1555	1606	1659	1726
396	0.000824819	412	0.00092433	406	0.000384783		412	0.00927	396	0.000135168	406	0.000552215			3000000	125	57	38	38	40	49	48	56	69	122	126	160	220	250	284	318	365	371	413	504	514	581	696	702	828	943	1036	1136	1206	1210	1432	1457	1638	1585
397	0.000378892	414	0.00129	407	0.000242232		414	0.01838	397	0.000299932	407	0.0005229			3500000	90	51	27	36	40	26	39	61	63	80	127	146	194	252	267	289	343	351	356	424	479	524	629	670	785	854	983	1052	1085	1194	1226	1415	1338	1475
398	0.00045841	416	0.00188	408	0.000114619		416	0.03279	398	0.000325642	408	0.000505108			4000000	115	34	33	27	36	27	41	53	59	78	112	125	146	207	233	286	298	366	350	385	420	505	573	620	748	792	847	984	1005	1123	1128	1296	1233	1294
399	0	418	0.00283	409	2.90419e-05		418	0.05323	399	0.000240421	409	0.000489859			4500000	68	31	24	31	18	23	28	35	50	75	81	135	150	166	225	239	250	298	339	352	439	480	528	538	654	700	743	884	974	1028	1120	1145	1204	1266
400	0.00162	420	0.00429	410	0		420	0.07959	400	0.00022648	410	0.000473431			5000000	69	18	17	19	31	27	26	37	44	64	77	105	138	173	209	227	260	272	314	341	368	424	480	522	631	664	750	832	942	1020	981	1124	1089	1174
401	0.00222	422	0.00652	411	2.59415e-05		422	0.11117	401	0.000227842	411	0.000456533			5500000	68	23	21	18	19	24	26	36	44	52	74	94	133	175	202	222	254	267	301	342	378	407	475	531	577	673	772	823	804	935	949	1009	1117	1095
402	0.00271	424	0.00998	412	9.84577e-05		424	0.1469	402	0.000144801	412	0.000455261			6000000	51	20	12	14	18	32	23	19	42	49	63	93	130	148	201	228	228	248	291	348	362	403	450	523	549	638	666	780	839	858	962	990	1024	1041
403	0.00348	426	0.01517	413	0.000215859		426	0.18553	403	0.0002117	413	0.000488345			6500000	58	19	19	8	25	19	25	15	56	47	68	77	122	159	184	202	209	226	273	300	357	345	475	484	554	582	656	771	784	850	832	959	981	907
404	0.00351	428	0.02275	414	0.000390959		428	0.22547	404	0.000200695	414	0.000539139			7000000	44	22	13	18	9	17	22	20	42	53	64	86	103	130	198	199	214	243	280	294	342	360	407	490	542	569	617	744	807	785	811	849	913	1016
405	0.00467	430	0.03369	415	0.000647289		430	0.26509	405	0.000175656	415	0.000565468			7500000	39	25	12	16	15	14	19	28	31	45	69	76	93	140	166	186	227	226	257	277	308	356	426	473	522	563	613	646	679	784	860	864	896	843
406	0.00579	432	0.04906	416	0.00101		432	0.30317	406	0.000131115	416	0.000563582			8000000	44	12	17	17	7	18	28	22	24	43	50	68	112	148	173	168	192	222	229	234	308	346	379	471	462	536	588	654	745	752	737	836	858	849
407	0.00663	434	0.06959	417	0.00148		434	0.33962	407	0.000210526	417	0.000575233			8500000	53	19	14	17	14	20	20	22	33	38	52	74	107	122	168	180	202	221	214	252	312	329	416	394	422	506	593	638	684	772	759	792	752	812
408	0.00852	436	0.09545	418	0.00205		436	0.37594	408	5.80507e-05	418	0.000616901			9000000	47	14	11	10	12	21	15	14	32	30	49	91	87	112	134	166	189	191	235	270	313	338	358	415	454	527	557	621	643	678	731	780	777	829
409	0.01012	438	0.1264	419	0.00273		438	0.41507	409	0.000183641	419	0.000658227			9500000	33	14	7	10	8	19	14	25	32	36	38	63	80	110	143	200	177	227	235	246	301	320	349	376	476	503	534	597	637	677	742	758	745	762
410	0.01187	440	0.16164	420	0.00354		440	0.46041	410	0.000255877	420	0.000685833			10000000	42	14	14	11	9	15	10	21	26	36	53	85	95	116	165	156	177	215	206	243	297	313	351	415	383	499	533	611	617	667	650	737	734	741
411	0.01329	442	0.19968	421	0.00452		442	0.51457	411	0.000160868	421	0.000743049			10500000	31	12	6	8	8	10	19	18	18	37	54	75	93	107	116	154	169	206	189	244	298	294	354	396	439	472	488	536	582	659	613	685	801	701
412	0.01523	444	0.23881	422	0.00576		444	0.57813	412	0.000152909	422	0.000883735			11000000	37	13	8	11	9	10	20	22	25	39	46	75	74	97	131	150	175	201	214	254	244	276	353	373	404	465	501	498	580	556	697	708	698	683
413	0.01748	446	0.27867	423	0.00732		446	0.64824	413	0.000230738	423	0.00113			11500000	36	11	10	7	8	11	14	12	30	36	47	76	74	110	118	156	190	191	195	224	264	294	364	339	402	428	553	534	536	601	645	675	682	647
414	0.02003	448	0.32101	424	0.0093		448	0.71919	414	0.000188519	424	0.00154			12000000	25	12	8	5	6	11	10	11	29	40	52	62	79	90	108	140	153	165	202	198	269	290	301	384	392	460	496	511	539	595	608	646	636	687
415	0.02167	450	0.36746	425	0.01176		450	0.78508	415	0.000239355	425	0.00224			12500000	23	9	10	7	7	16	20	11	33	30	42	62	78	95	130	170	143	198	197	198	275	291	306	349	388	434	456	489	553	560	582	585	620	632
416	0.02482	452	0.41598	426	0.01474		452	0.8418	416	0.000369387	426	0.00323			13000000	27	10	11	7	11	8	14	18	28	38	48	58	84	109	107	139	157	160	205	244	223	273	303	345	378	430	463	437	522	523	579	619	600	597
417	0.02739	454	0.46091	427	0.01832		454	0.88681	417	0.000354936	427	0.00435			13500000	20	5	7	10	8	8	10	12	22	29	46	76	81	105	117	138	142	165	186	196	213	279	279	342	351	433	460	456	526	512	543	529	600	635
418	0.03053	456	0.49706	428	0.02255		456	0.91912	418	0.000509813	428	0.00542			14000000	22	6	8	6	7	10	15	13	20	45	41	58	83	77	122	125	141	164	186	207	208	260	278	312	380	439	462	448	485	576	577	630	591	663
419	0.03481	458	0.52351	429	0.02752		458	0.94025	419	0.000520854	429	0.00656			14500000	19	9	9	4	4	10	19	14	29	27	34	63	70	103	109	152	141	182	175	186	245	242	282	325	355	390	413	455	478	502	608	560	569	647
420	0.0402	460	0.54342	430	0.03331		460	0.95428	420	0.000461639	430	0.00792			15000000	14	5	2	7	5	8	16	15	23	21	40	50	67	70	99	134	163	165	159	197	244	248	262	343	325	401	401	464	447	500	576	527	569	579
421	0.04607	462	0.56092	431	0.03993		462	0.96582	421	0.00106	431	0.00948			15500000	14	13	4	13	6	13	10	16	20	24	40	63	63	93	122	139	140	194	180	199	233	260	263	305	321	344	408	447	492	488	497	557	577	574
422	0.05172	464	0.57868	432	0.04733		464	0.9774	422	0.00126	432	0.01109			16000000	16	10	5	0	7	11	7	12	18	30	34	61	69	75	102	142	145	166	173	212	243	234	255	295	333	351	434	455	474	504	516	546	518	529
423	0.05886	466	0.59832	433	0.05542		466	0.98831	423	0.0015	433	0.01257			16500000	20	7	4	2	9	8	14	19	12	21	38	44	60	100	103	122	174	140	169	187	232	264	260	290	317	375	403	439	434	439	515	574	560	571
424	0.06609	468	0.62131	434	0.0641		468	0.9963	424	0.00207	434	0.01387			17000000	26	6	4	10	10	14	9	17	27	23	33	62	68	79	124	134	150	138	163	198	219	247	260	273	345	360	391	401	405	472	482	520	544	540
425	0.07559	470	0.64762	435	0.07331		470	1	425	0.00225	435	0.0151			17500000	25	9	7	3	6	6	9	11	20	30	34	41	61	76	110	105	117	157	163	188	204	244	250	271	329	326	390	394	473	463	472	536	510	553
426	0.08609	472	0.67502	436	0.08294		472	0.99922	426	0.00314	436	0.01642			18000000	22	5	3	8	7	6	10	12	19	23	29	42	55	96	101	117	141	155	171	175	196	232	255	300	322	379	384	392	421	477	466	547	516	507
427	0.09933	474	0.70085	437	0.09291		474	0.99407	427	0.0036	437	0.01784			18500000	13	5	7	5	6	9	6	11	21	25	32	42	64	75	114	122	131	147	178	188	210	233	240	287	306	358	350	390	486	472	459	528	474	505
428	0.11333	476	0.72382	438	0.10319		476	0.98494	428	0.00455	438	0.01918			19000000	11	7	7	6	11	8	8	5	17	41	33	38	66	69	88	114	135	147	155	168	219	220	276	300	326	361	381	413	413	457	455	454	507	491
429	0.12624	478	0.74375	439	0.11387		478	0.97301	429	0.00486	439	0.02035			19500000	15	6	8	6	3	6	16	5	17	26	43	38	71	69	92	119	114	155	170	170	212	203	225	282	284	332	361	377	417	444	461	498	472	528
430	0.14744	480	0.76069	440	0.12515		480	0.95978	430	0.00545	440	0.02141			20000000	13	8	7	6	6	5	7	11	29	17	35	49	58	68	91	108	141	151	141	179	189	208	249	292	337	371	333	384	402	496	446	473	465	479
431	0.16629	482	0.7752	441	0.13724		482	0.94604	431	0.00592	441	0.02239			20500000	11	6	1	2	5	3	3	7	10	20	27	40	60	90	98	121	120	144	136	192	196	225	242	267	327	316	323	384	371	427	436	444	448	495
432	0.19248	484	0.78881	442	0.15018		484	0.93203	432	0.00669	442	0.0232			21000000	9	8	6	2	9	13	9	11	24	18	24	37	55	77	99	106	127	129	129	169	200	216	242	257	297	345	338	370	391	400	450	477	438	462
433	0.21558	486	0.80252	443	0.16397		486	0.91854	433	0.007	443	0.0239			21500000	14	9	11	6	7	6	7	11	21	29	33	39	66	86	101	112	140	132	168	165	197	226	237	241	290	314	356	391	385	400	454	439	461	477
434	0.24399	488	0.81521	444	0.17862		488	0.90673	434	0.00756	444	0.02463			22000000	20	0	2	7	7	6	8	11	19	23	29	39	47	85	88	111	129	122	155	155	199	209	228	261	285	296	365	347	359	410	406	439	452	458
435	0.26879	490	0.82552	445	0.19436		490	0.89704	435	0.00821	445	0.02538			22500000	12	11	10	8	5	2	13	9	13	32	36	31	54	84	82	118	114	128	131	153	181	226	250	295	332	311	311	354	384	375	393	438	441	442
436	0.29962	492	0.83425	446	0.21156		492	0.8889	436	0.00882	446	0.02608			23000000	13	5	3	4	5	6	12	12	15	24	29	46	61	84	78	103	122	134	157	173	186	216	240	252	271	308	332	352	398	403	447	437	443	411
437	0.32949	494	0.84235	447	0.23058		494	0.88125	437	0.00897	447	0.02675			23500000	12	8	5	8	5	2	7	6	9	19	34	41	48	75	92	109	118	107	142	134	181	179	231	269	277	296	324	315	355	352	438	414	406	451
438	0.36254	496	0.84847	448	0.25154		496	0.8727	438	0.00946	448	0.02759			24000000	13	6	5	6	4	13	4	12	7	19	26	36	56	75	78	96	112	104	139	139	181	185	213	240	291	275	330	332	348	387	409	454	443	465
439	0.39338	498	0.85073	449	0.27418		498	0.8618	439	0.01009	449	0.02878			24500000	15	12	6	2	5	12	9	11	14	20	38	42	54	70	88	121	118	107	147	137	169	185	215	240	261	293	304	359	359	344	373	405	432	433
440	0.42758	500	0.84963	450	0.29796		500	0.8475	440	0.01068	450	0.03032			25000000	10	8	3	5	3	3	10	9	14	24	27	47	61	77	82	128	90	116	132	147	189	210	225	249	266	281	290	314	363	361	381	397	414	428
441	0.45403	502	0.8471	451	0.32212		502	0.82887	441	0.01149	451	0.03206			25500000	16	3	3	1	8	4	12	11	20	23	37	42	50	72	73	94	107	123	137	142	153	193	224	270	266	285	323	321	364	359	414	434	438	392
442	0.48495	504	0.84396	452	0.34598		504	0.80532	442	0.01241	452	0.03379			26000000	14	7	2	5	6	3	8	8	17	22	27	40	59	79	86	97	75	119	134	146	173	208	221	242	296	273	328	346	346	359	379	427	419	425
443	0.5103	506	0.84011	453	0.36898		506	0.77757	443	0.01304	453	0.03526			26500000	9	7	2	3	6	4	6	15	12	12	21	37	43	88	90	109	122	125	139	152	153	178	200	243	281	273	344	332	348	365	379	408	379	370
444	0.53483	508	0.83639	454	0.39072		508	0.74794	444	0.01358	454	0.03628			27000000	21	2	3	6	3	6	8	7	11	17	25	29	46	68	84	83	104	134	123	142	163	164	237	250	237	250	320	345	354	409	398	396	396	393
445	0.55927	510	0.83465	455	0.41087		510	0.71903	445	0.01503	455	0.03698			27500000	12	4	4	4	7	6	1	6	8	14	28	33	51	62	94	94	87	132	121	152	177	170	207	250	235	279	292	334	338	351	365	413	422	426
446	0.57836	512	0.83665	456	0.42903		512	0.69304	446	0.01606	456	0.03778			28000000	13	6	5	7	7	7	14	9	17	22	24	39	55	53	91	110	97	121	116	142	174	215	215	216	257	273	309	328	390	373	394	374	390	387
447	0.60041	514	0.84438	457	0.44484		514	0.673	447	0.01698	457	0.03894			28500000	8	5	2	2	2	5	16	11	14	18	25	39	59	61	91	94	119	105	137	150	176	221	208	255	259	262	287	308	337	368	346	378	390	399
448	0.61887	516	0.86032	458	0.45823		516	0.66239	448	0.01822	458	0.04029			29000000	8	2	2	3	4	3	7	4	12	20	27	42	49	67	80	81	94	98	116	126	153	168	200	200	245	254	319	305	351	344	359	386	378	395
449	0.64312	518	0.8857	459	0.46964		518	0.66243	449	0.01964	459	0.0416			29500000	17	12	5	5	3	5	2	14	8	18	29	41	44	58	88	100	88	106	132	137	149	205	184	230	266	256	275	312	324	342	355	317	347	383
450	0.66854	520	0.91862	460	0.47988		520	0.67241	450	0.02158	460	0.04277			30000000	7	1	4	1	6	6	11	10	18	14	32	38	58	63	76	98	92	116	123	135	180	190	198	227	238	285	277	312	347	395	342	391	380	374
451	0.68468	522	0.95356	461	0.48978		522	0.6924	451	0.02478	461	0.04382			30500000	8	3	8	1	2	5	7	8	9	12	28	37	63	78	62	98	98	148	131	133	184	176	183	222	247	288	282	330	291	373	346	355	400	375
452	0.70625	524	0.9824	462	0.49981		524	0.71806	452	0.02613	462	0.04471			31000000	10	7	4	5	2	9	10	14	7	16	23	34	32	75	88	99	106	104	126	131	167	178	198	201	227	258	272	313	274	297	335	334	372	381
453	0.729	526	0.99842	463	0.51012		526	0.73328	453	0.0291	463	0.04556			31500000	15	2	2	3	9	5	9	10	13	10	26	44	43	58	80	97	104	95	104	161	147	161	176	191	244	249	263	326	346	323	361	353	402	374
454	0.75183	528	1	464	0.52078		528	0.71996	454	0.03227	464	0.0465			32000000	11	5	3	4	2	9	6	6	8	16	30	42	43	71	78	92	106	104	119	135	154	164	189	193	256	253	262	307	320	320	350	349	360	358
455	0.77628	530	0.98905	465	0.53201		530	0.6769	455	0.03582	465	0.04756			32500000	13	5	1	5	3	5	6	10	6	14	27	36	47	67	69	89	75	106	126	151	148	174	197	195	254	253	252	294	309	301	330	343	323	330
456	0.79438	532	0.96715	466	0.54412		532	0.62037	456	0.03863	466	0.04863			33000000	7	4	4	2	10	3	1	12	8	17	18	42	50	61	64	88	92	114	132	151	188	168	172	210	235	254	270	303	310	351	327	341	320	341
457	0.81085	534	0.93593	467	0.55728		534	0.56746	457	0.04165	467	0.04957			33500000	8	4	8	1	7	1	10	7	10	16	25	34	53	69	72	108	102	103	100	151	164	159	176	209	231	231	272	282	333	315	345	334	342	340
458	0.82542	536	0.8989	468	0.57138		536	0.52545	458	0.04474	468	0.05025			34000000	8	4	3	5	9	4	8	11	13	17	20	27	39	58	71	93	105	95	128	134	115	163	177	222	227	261	250	288	286	307	341	375	358	316
459	0.84381	538	0.85973	469	0.58612		538	0.49384	459	0.04798	469	0.05075			34500000	5	6	4	6	5	2	3	14	11	21	27	35	45	63	66	86	94	108	122	124	136	165	156	229	209	240	293	298	264	316	330	348	360	346
460	0.86547	540	0.82031	470	0.60111		540	0.46922	460	0.05171	470	0.05138			35000000	10	6	2	1	5	4	2	9	9	23	26	22	35	52	65	82	95	99	114	123	146	170	171	192	216	232	257	308	226	313	302	337	329	372
461	0.87777	542	0.78201	471	0.61601		542	0.44764	461	0.05349	471	0.05242			35500000	10	2	4	4	4	11	5	7	9	13	29	30	42	54	62	89	94	119	119	116	138	160	181	181	245	249	261	301	318	297	328	326	365	359
462	0.88271	544	0.74707	472	0.6304		544	0.42619	462	0.05515	472	0.05393			36000000	9	1	3	4	3	6	6	2	7	14	19	30	52	76	63	107	103	109	117	99	139	169	173	182	211	237	280	279	261	325	305	315	327	350
463	0.89847	546	0.71751	473	0.6439		546	0.40433	463	0.05818	473	0.05577			36500000	7	0	3	4	6	8	5	8	8	24	15	24	41	55	63	72	89	103	111	96	143	162	198	189	225	230	257	257	296	305	349	355	317	307
464	0.90583	548	0.69358	474	0.65628		548	0.38324	464	0.06134	474	0.05768			37000000	10	3	3	2	4	10	0	4	15	20	23	34	55	64	69	77	75	112	116	116	125	182	180	196	220	242	251	287	293	311	306	306	351	322
465	0.91395	550	0.67387	475	0.66761		550	0.36362	465	0.06371	475	0.0594			37500000	13	5	3	3	4	3	3	11	10	12	15	43	47	45	64	61	102	90	120	108	136	161	180	182	208	238	255	284	283	286	296	347	313	337
466	0.9181	552	0.65668	476	0.67837		552	0.34541	466	0.06671	476	0.06086			38000000	7	2	3	3	5	3	7	4	5	19	16	24	32	49	59	85	95	81	102	131	137	150	174	221	206	219	229	317	296	288	310	322	315	344
467	0.93281	554	0.64186	477	0.68921		554	0.32921	467	0.06917	477	0.06207			38500000	12	7	2	3	4	3	6	11	14	18	14	39	46	65	72	81	92	89	132	133	110	141	178	196	214	246	228	279	264	296	316	293	333	309
468	0.9362	556	0.63145	478	0.70066		556	0.31675	468	0.0699	478	0.06317			39000000	6	1	3	2	4	3	5	5	11	13	34	43	33	60	64	83	103	99	100	112	119	161	159	182	202	228	252	251	277	282	305	326	333	347
469	0.94286	558	0.62741	479	0.71284		558	0.30919	469	0.07115	479	0.06446			39500000	2	4	2	3	2	1	6	9	12	10	18	34	39	36	61	79	104	83	113	103	145	163	180	200	192	240	231	239	284	298	282	301	316	291
470	0.94918	560	0.62871	480	0.72529		560	0.30606	470	0.07353	480	0.06622			40000000	8	2	2	3	5	4	2	5	10	16	20	32	42	62	70	66	78	90	100	129	125	134	184	172	203	195	243	249	274	278	287	252	317	309
471	0.94394	562	0.63189	481	0.73719		562	0.30641	471	0.07466	481	0.06822			40500000	8	3	1	3	2	0	4	6	8	16	27	30	35	50	74	82	93	85	124	113	141	150	159	181	206	227	227	293	262	241	331	296	300	302
472	0.95243	564	0.63461	482	0.74779		564	0.30965	472	0.07578	482	0.06979			41000000	12	3	1	7	11	4	5	6	9	11	23	32	32	49	53	66	84	95	99	110	113	154	161	193	192	220	233	229	252	291	298	264	233	279
473	0.95734	566	0.63703	483	0.75683		566	0.31428	473	0.0773	483	0.07049			41500000	12	3	3	4	6	4	4	11	5	12	10	28	36	38	54	83	94	84	120	111	144	148	184	178	202	214	264	262	242	288	298	298	302	294
474	0.96386	568	0.63905	484	0.76464		568	0.3175	474	0.07877	484	0.07074			42000000	5	0	3	4	4	5	3	2	7	16	12	32	51	60	68	95	87	105	84	102	132	163	171	207	168	192	243	230	271	276	303	272	281	292
475	0.96396	570	0.63814	485	0.77183		570	0.31723	475	0.08027	485	0.07135			42500000	10	5	2	3	1	3	3	8	7	14	26	32	40	45	59	77	76	79	107	103	132	150	153	188	185	211	221	227	242	262	300	278	317	298
476	0.96331	572	0.63073	486	0.779		572	0.31293	476	0.08157	486	0.07255			43000000	8	3	3	4	5	4	4	4	8	9	14	26	29	48	55	85	70	84	111	119	107	121	153	164	191	209	248	249	260	289	274	253	274	285
477	0.96787	574	0.61505	487	0.78656		574	0.30388	477	0.08138	487	0.07383			43500000	6	7	3	1	1	3	6	13	7	15	13	20	33	37	69	77	82	89	90	110	130	151	158	197	198	216	219	241	271	246	281	273	295	297
478	0.96717	576	0.59223	488	0.79468		576	0.28903	478	0.08332	488	0.07465			44000000	13	2	1	2	3	3	5	12	13	7	16	34	34	51	48	64	86	95	106	98	147	144	158	160	196	198	203	221	255	254	244	299	283	289
479	0.96678	578	0.56511	489	0.80326		578	0.26902	479	0.08465	489	0.07508			44500000	9	4	2	2	4	6	5	7	13	12	18	24	43	48	64	64	75	91	107	105	120	123	165	157	190	214	207	255	247	292	275	280	274	312
480	0.97241	580	0.53642	490	0.81197		580	0.24679	480	0.08406	490	0.07574			45000000	9	0	5	0	3	2	5	7	9	15	23	24	34	64	60	58	71	77	105	119	128	143	158	176	174	223	239	239	205	281	246	279	274	270
481	0.9755	582	0.50778	491	0.82026		582	0.22575	481	0.08646	491	0.07719			45500000	6	4	4	1	3	4	5	2	8	11	20	25	48	57	51	58	63	78	119	90	110	137	175	151	200	208	220	234	214	300	272	270	244	294
482	0.97751	584	0.48017	492	0.82772		584	0.20794	482	0.08608	492	0.07941			46000000	8	1	2	3	6	1	5	1	11	10	19	37	41	36	52	63	88	86	108	106	125	131	121	182	189	199	229	213	265	264	302	260	256	315
483	0.97739	586	0.45422	493	0.8343		586	0.19362	483	0.08675	493	0.08172			46500000	5	2	1	1	3	7	4	5	5	12	23	29	40	44	66	65	81	88	95	107	111	141	164	155	159	192	212	244	240	259	268	236	274	263
484	0.9795	588	0.43005	494	0.8403		588	0.1819	484	0.0864	494	0.08346			47000000	7	6	4	1	3	5	2	9	6	20	13	22	30	52	65	80	91	81	104	98	137	107	132	178	166	209	221	225	269	269	241	276	272	320
485	0.98644	590	0.4072	495	0.84612		590	0.17177	485	0.08759	495	0.08462			47500000	16	2	1	3	2	4	3	5	9	12	18	26	34	53	57	68	70	82	95	120	116	135	139	163	164	194	185	222	228	279	271	261	254	263
486	0.99022	592	0.38525	496	0.85183		592	0.16273	486	0.09079	496	0.08555			48000000	5	3	3	5	1	5	2	4	12	12	24	26	35	44	47	59	84	94	92	89	125	156	157	168	202	199	241	226	235	267	254	263	301	299
487	0.99364	594	0.36449	497	0.85699		594	0.15459	487	0.09071	497	0.08641			48500000	4	4	2	2	3	3	5	6	10	9	16	28	35	55	47	62	75	85	100	105	105	130	155	156	181	188	237	203	259	240	256	252	257	295
488	0.98876	596	0.34578	498	0.86085		596	0.14705	488	0.09238	498	0.08721			49000000	6	1	3	3	3	2	3	7	8	8	14	18	25	41	49	74	86	64	91	122	132	130	154	172	173	194	190	208	232	226	249	240	254	242
489	0.99635	598	0.3296	499	0.86271		598	0.13984	489	0.09318	499	0.08811			49500000	9	3	4	2	2	0	4	5	11	8	19	24	27	35	54	56	79	61	77	96	113	119	159	176	176	201	216	234	230	247	229	268	276	290
490	0.9992	600	0.3156	500	0.86223		600	0.13297	490	0.09389	500	0.08913			50000000	8	3	2	4	1	0	8	4	9	8	7	35	35	39	49	73	54	75	99	99	110	124	171	166	169	197	192	230	216	244	236	292	255	293
491	0.9926	602	0.30306	501	0.85958		602	0.12664	491	0.0943	501	0.09017			50500000	2	2	1	3	4	3	5	5	9	9	17	37	30	36	48	69	65	77	72	95	130	109	161	153	182	198	187	215	249	265	242	249	259	272
492	0.99681	604	0.29188	502	0.85533		604	0.12101	492	0.09606	502	0.09149			51000000	7	4	2	2	2	3	4	6	12	13	27	33	31	54	65	50	56	85	76	91	130	119	133	146	152	204	185	250	217	272	237	244	222	258
493	0.99974	606	0.28292	503	0.85025		606	0.11614	493	0.09872	503	0.09339			51500000	4	1	1	2	1	3	4	8	9	13	15	28	50	41	59	54	57	76	95	114	115	119	122	140	165	190	197	170	246	245	248	262	253	216
494	1	608	0.27682	504	0.84513		608	0.11213	494	0.09932	504	0.09542			52000000	7	3	0	3	4	4	5	10	9	12	13	23	25	33	64	67	91	82	92	97	119	147	134	156	188	211	215	216	220	246	234	274	260	266
495	0.99681	610	0.27279	505	0.84047		610	0.1091	495	0.09958	505	0.09675			52500000	5	4	0	2	6	2	2	5	10	14	12	20	32	41	67	61	73	89	84	89	106	131	135	163	148	174	190	209	219	224	208	272	226	249
496	0.99428	612	0.26901	506	0.83635		612	0.10708	496	0.10106	506	0.09732			53000000	8	2	2	2	3	2	1	4	7	16	8	18	24	35	56	55	71	80	76	72	112	125	132	156	160	219	194	218	235	230	219	247	265	247
497	0.99002	614	0.26427	507	0.83244		614	0.1058	497	0.10287	507	0.09797			53500000	6	2	1	2	0	0	4	4	8	8	12	16	27	31	49	55	78	69	74	89	113	129	134	164	164	189	198	229	229	209	231	256	236	219
498	0.98957	616	0.2588	508	0.82848		616	0.10472	498	0.10239	508	0.09935			54000000	2	0	2	1	4	2	4	6	6	8	13	27	40	36	56	62	57	74	77	74	109	117	149	142	130	189	180	189	226	248	247	215	260	278
499	0.98178	618	0.25373	509	0.82471		618	0.10339	499	0.10452	509	0.1015			54500000	8	2	1	2	0	5	4	3	8	13	22	15	37	38	73	59	68	63	73	84	102	118	126	176	173	187	163	205	219	218	245	234	244	244
500	0.97524	620	0.24963	510	0.82194		620	0.10187	500	0.10299	510	0.10455			55000000	4	6	0	0	3	2	2	7	3	10	21	23	18	45	63	48	73	82	86	99	106	114	129	139	167	170	192	218	198	230	244	240	241	251
501	0.96938	622	0.24565	511	0.82106		622	0.10042	501	0.10416	511	0.10933			55500000	4	1	4	3	5	2	3	12	6	8	11	22	27	37	60	60	77	83	83	109	105	88	111	124	174	184	194	183	188	202	250	214	223	226
502	0.9669	624	0.24034	512	0.8224		624	0.09886	502	0.10369	512	0.11713			56000000	7	2	2	1	2	1	3	9	10	12	18	25	27	47	62	59	69	66	84	81	98	114	129	147	164	202	168	209	200	217	257	239	240	195
503	0.95445	626	0.23297	513	0.82549		626	0.09677	503	0.1007	513	0.12907			56500000	7	2	4	2	7	3	3	9	9	6	17	17	25	37	45	61	72	65	67	91	104	105	134	134	158	194	153	186	212	231	213	221	221	231
504	0.94315	628	0.22411	514	0.82948		628	0.09385	504	0.10364	514	0.14572			57000000	6	7	3	0	0	5	4	11	6	8	15	15	32	39	54	61	48	82	73	94	110	110	139	139	153	172	194	190	208	205	203	236	248	245
505	0.92895	630	0.21479	515	0.83381		630	0.09011	505	0.10079	515	0.16753			57500000	8	3	0	1	7	1	5	4	6	6	21	20	32	44	52	68	61	87	88	97	102	109	139	151	171	174	187	196	205	239	243	233	237	219
506	0.92266	632	0.20549	516	0.83863		632	0.08569	506	0.10005	516	0.19562			58000000	3	1	3	8	6	1	0	6	4	6	13	30	32	37	49	57	69	73	81	95	79	122	114	134	163	189	209	205	216	205	211	241	223	263
507	0.90836	634	0.19615	517	0.84476		634	0.08075	507	0.10114	517	0.23152			58500000	8	3	4	2	0	1	4	8	6	12	8	24	31	43	46	51	62	71	84	90	113	114	151	145	170	182	209	181	198	209	217	264	233	238
508	0.89904	636	0.18689	518	0.85322		636	0.07551	508	0.09812	518	0.27589			59000000	4	3	0	1	6	7	1	4	9	8	14	24	27	34	49	58	48	56	71	98	104	126	123	125	151	149	196	166	196	210	204	215	250	237
509	0.88637	638	0.17807	519	0.86478		638	0.07034	509	0.09793	519	0.32824			59500000	3	3	1	6	3	3	4	9	12	13	18	13	32	31	43	39	61	68	77	85	122	104	108	146	171	163	153	216	186	204	237	217	266	210
510	0.87995	640	0.16984	520	0.87967		640	0.06572	510	0.09843	520	0.3877			60000000	5	4	1	5	2	3	3	2	2	11	21	19	28	27	57	67	63	71	86	86	99	130	132	149	154	164	185	195	183	217	212	245	235	210
511	0.86568	642	0.16199	521	0.89749		642	0.06194	511	0.09783	521	0.45327			60500000	4	1	0	2	1	2	1	5	7	8	12	19	27	33	43	56	57	64	78	91	114	106	124	149	143	160	156	192	200	226	219	269	237	210
512	0.85681	644	0.15436	522	0.91727		644	0.05887	512	0.09614	522	0.52388			61000000	2	0	3	1	1	5	0	5	5	15	19	22	26	37	68	55	56	65	72	101	93	111	112	131	153	180	197	141	198	209	212	231	221	189
513	0.84351	646	0.14698	523	0.93763		646	0.05614	513	0.09613	523	0.59788			61500000	6	2	1	2	4	3	1	6	8	12	14	22	28	36	32	66	65	65	72	85	74	109	145	152	144	176	150	196	171	205	192	212	198	197
514	0.82921	648	0.13985	524	0.95697		648	0.05354	514	0.09499	524	0.67227			62000000	4	1	3	4	1	8	4	1	7	19	18	17	34	47	56	63	61	65	79	102	93	108	114	129	168	156	180	177	185	191	193	207	187	223
515	0.81963	650	0.13273	525	0.97376		650	0.05094	515	0.10194	525	0.74396			62500000	4	1	1	2	2	2	2	8	8	13	14	16	22	42	38	45	53	68	79	113	89	109	135	129	150	150	193	197	225	217	195	220	209	219
516	0.81279	652	0.12557	526	0.98678		652	0.04833	516	0.1192	526	0.81169			63000000	7	3	2	1	0	1	6	4	3	9	16	15	26	28	35	58	48	67	99	94	101	116	112	121	163	156	166	185	210	191	190	223	214	201
517	0.79983	654	0.11869	527	0.9954		654	0.04594	517	0.15986	527	0.87434			63500000	1	2	2	1	6	2	3	4	7	9	14	20	25	40	53	61	46	77	89	99	90	107	117	155	138	147	167	193	187	200	197	192	222	227
518	0.78878	656	0.11256	528	0.99963		656	0.04401	518	0.23219	528	0.92839			64000000	5	2	1	0	1	3	3	4	8	11	11	18	44	43	49	57	55	72	57	85	91	98	123	136	142	166	177	214	174	197	189	204	195	219
519	0.7877	658	0.10731	529	1		658	0.04238	519	0.314	529	0.96901			64500000	1	4	3	6	1	4	3	5	7	5	11	20	24	44	54	49	52	59	77	92	101	112	104	147	162	164	180	183	173	212	200	221	217	230
520	0.76951	660	0.10273	530	0.99731		660	0.04073	520	0.36087	530	0.99303			65000000	7	2	2	8	4	3	8	8	12	10	14	20	22	33	42	45	44	73	79	88	98	106	113	135	139	168	172	178	175	185	223	218	217	221
521	0.75784	662	0.09874	531	0.9923		662	0.03903	521	0.38263	531	1			65500000	6	4	1	3	0	0	7	3	5	7	16	14	22	40	33	50	60	72	66	84	99	130	115	143	118	173	177	155	154	162	213	201	212	183
522	0.74672	664	0.09539	532	0.9854		664	0.03747	522	0.41133	532	0.99073			66000000	2	3	4	2	1	3	3	5	6	17	14	14	23	37	44	49	63	70	74	73	74	95	107	136	150	146	162	190	170	192	214	209	213	183
523	0.73855	666	0.09238	533	0.97664		666	0.03607	523	0.49269	533	0.96518			66500000	4	1	0	3	1	3	7	5	6	3	16	14	35	45	49	51	70	64	67	97	104	114	117	152	132	177	179	175	182	190	195	207	212	190
524	0.72761	668	0.08933	534	0.96563		668	0.03479	524	0.65353	534	0.92345			67000000	4	2	5	1	1	2	5	4	3	6	8	17	25	39	33	62	53	69	71	83	100	101	130	118	119	177	180	166	197	187	199	218	232	223
525	0.71577	670	0.08626	535	0.95186		670	0.03371	525	0.83997	535	0.8689			67500000	4	5	1	1	4	1	1	6	7	6	11	21	20	44	36	40	51	56	70	81	85	108	127	126	139	133	162	163	187	199	202	188	184	207
526	0.70613	672	0.08334	536	0.93511		672	0.03292	526	0.96723	536	0.80815			68000000	4	3	3	3	2	4	3	5	5	7	12	22	28	37	41	50	56	56	80	88	95	96	120	132	136	155	167	171	173	185	197	211	206	204
527	0.69893	674	0.08045	537	0.91578		674	0.03211	527	1	537	0.74716			68500000	2	3	0	2	5	0	1	5	8	9	14	20	30	31	41	54	54	63	74	68	98	111	114	119	157	137	157	168	199	187	201	213	198	201
528	0.68733	676	0.07736	538	0.89488		676	0.03072	528	0.9519	538	0.68889			69000000	4	3	0	1	1	5	6	2	6	3	18	25	51	40	54	48	43	59	72	79	82	105	127	142	116	138	174	162	166	192	221	212	198	191
529	0.67647	678	0.07408	539	0.87366		678	0.02861	529	0.85011	539	0.63481			69500000	5	2	3	1	2	3	5	3	7	10	15	16	32	31	38	39	52	71	64	98	99	102	118	108	119	151	160	165	155	170	218	206	208	237
530	0.66738	680	0.07092	540	0.85308		680	0.02629	530	0.74601	540	0.58664			70000000	3	1	1	4	4	3	0	4	11	11	13	23	24	32	40	51	71	68	67	72	84	95	120	132	118	152	161	171	164	214	206	182	195	186
531	0.65186	682	0.06813	541	0.8336		682	0.02439	531	0.65068	541	0.54554			70500000	5	2	2	3	1	2	7	2	6	4	10	10	25	36	38	47	76	75	65	74	85	113	122	136	135	146	161	155	170	175	178	182	173	199
532	0.64245	684	0.06545	542	0.81529		684	0.02303	532	0.56903	542	0.51167			71000000	4	2	7	1	1	5	5	3	4	11	13	11	31	37	39	48	48	66	73	75	83	99	113	147	128	156	140	159	188	208	189	208	179	171
533	0.6321	686	0.06245	543	0.79815		686	0.02198	533	0.49761	543	0.48451			71500000	1	2	6	0	3	2	1	1	7	11	13	20	25	24	46	66	57	74	65	75	99	105	99	122	130	180	150	165	148	176	182	226	198	194
534	0.62258	688	0.05912	544	0.78232		688	0.02107	534	0.44307	544	0.46256			72000000	4	2	0	1	2	4	2	6	10	10	10	25	31	39	37	45	62	57	78	65	102	89	112	99	130	126	143	156	167	193	189	173	217	191
535	0.6122	690	0.05585	545	0.76797		690	0.02035	535	0.40043	545	0.44394			72500000	7	1	1	1	0	3	4	6	6	7	18	14	17	44	45	44	58	52	67	75	99	110	120	129	127	158	150	158	190	200	184	191	180	173
536	0.60634	692	0.05305	546	0.7551		692	0.01981	536	0.36972	546	0.42771			73000000	4	2	3	0	2	3	6	1	9	14	9	23	27	24	46	50	57	64	68	80	81	100	101	108	141	153	145	167	191	172	201	182	205	164
537	0.59219	694	0.05087	547	0.74336		694	0.01926	537	0.34995	547	0.41298			73500000	1	0	2	1	2	1	5	3	6	11	11	21	27	31	34	53	59	67	67	56	102	93	114	117	133	156	164	167	163	140	186	193	180	196
538	0.58381	696	0.04911	548	0.7323		696	0.01844	538	0.33268	548	0.39826			74000000	0	0	3	1	1	0	3	2	7	5	13	17	25	40	22	47	48	54	64	61	98	99	117	107	134	149	135	167	193	154	185	199	183	204
539	0.57363	698	0.04728	549	0.72166		698	0.01735	539	0.32437	549	0.3827			74500000	5	1	1	1	0	2	6	7	5	8	11	18	22	31	33	41	51	55	73	87	77	118	108	110	87	142	148	186	146	198	170	159	188	173
540	0.55801	700	0.04528	550	0.71148		700	0.01627	540	0.31854	550	0.36709			75000000	2	2	0	1	0	3	3	3	2	10	15	19	30	25	50	41	38	49	67	86	77	81	105	105	113	138	152	158	160	177	171	207	177	197
541	0.55223	702	0.04341	551	0.70204		702	0.01542	541	0.32229	551	0.35327			75500000	6	6	3	0	0	5	1	1	7	9	21	21	19	29	40	53	45	62	77	73	76	102	101	131	140	154	150	155	143	177	163	158	184	172
542	0.5464	704	0.04169	552	0.69357		704	0.01471	542	0.31802	552	0.34286			76000000	3	2	0	0	1	1	6	5	3	10	13	22	26	39	36	49	41	71	57	81	93	100	108	98	150	140	161	174	142	168	187	179	195	178
543	0.5323	706	0.03969	553	0.68618		706	0.01397	543	0.30963	553	0.33589			76500000	2	1	0	0	6	1	2	2	9	16	7	10	31	31	47	48	61	47	66	73	84	99	100	110	122	136	152	165	179	167	198	178	202	181
544	0.52097	708	0.03728	554	0.67983		708	0.01306	544	0.30166	554	0.3309			77000000	1	3	1	1	3	2	3	7	5	6	13	27	29	31	43	47	55	69	78	77	91	88	110	93	153	139	150	142	165	162	180	161	198	194
545	0.51016	710	0.03485	555	0.67457		710	0.01201	545	0.28279	555	0.32685			77500000	5	1	2	1	2	2	3	6	7	3	11	20	20	37	22	46	67	51	53	79	80	81	100	122	120	118	146	167	180	187	171	153	157	180
546	0.5059	712	0.03283	556	0.67063		712	0.01099	546	0.25946	556	0.32449			78000000	3	2	4	1	1	0	3	6	8	3	11	21	24	37	45	42	70	62	61	77	68	97	79	98	117	139	133	164	146	182	203	183	189	191
547	0.49391	714	0.03134	557	0.66849		714	0.01023	547	0.25296	557	0.32513			78500000	5	2	2	2	2	2	2	4	6	10	24	19	19	33	37	51	43	76	61	71	73	78	101	110	145	137	152	159	147	189	176	194	196	175
548	0.48406	716	0.03035	558	0.66872		716	0.00975	548	0.24	558	0.32937			79000000	4	3	2	0	3	1	0	3	3	13	16	19	32	35	45	32	45	48	67	60	92	92	120	123	113	135	159	151	168	178	171	196	191	182
549	0.47374	718	0.02965	559	0.67172		718	0.00927	549	0.23656	559	0.33753			79500000	7	0	0	0	2	2	7	3	6	7	12	20	21	30	47	50	52	56	57	70	103	92	95	120	124	132	129	144	135	159	178	175	179	193
550	0.47082	720	0.02861	560	0.67747		720	0.00861	550	0.22373	560	0.34978			80000000	3	3	1	0	5	1	5	3	7	12	19	13	24	26	44	50	53	65	57	62	82	71	97	111	123	127	160	145	167	166	175	173	189	176
551	0.45598	722	0.02676	561	0.68544		722	0.00793	551	0.21691	561	0.36534			80500000	8	1	0	4	1	2	2	1	7	14	17	17	26	27	32	41	51	56	45	81	59	99	97	115	121	122	114	191	172	164	165	185	170	172
552	0.45203	724	0.02443	562	0.69473		724	0.00744	552	0.21124	562	0.38279			81000000	5	0	1	0	2	2	1	3	2	13	8	17	16	25	42	65	53	46	69	54	92	99	82	99	122	147	144	137	142	166	157	164	163	181
553	0.44528	726	0.02245	563	0.70431		726	0.00709	553	0.20667	563	0.40218			81500000	4	2	0	0	1	1	1	1	3	5	8	13	31	38	41	48	38	58	54	64	86	96	108	110	110	143	152	140	166	162	177	170	156	199
554	0.43822	728	0.02121	564	0.71326		728	0.00679	554	0.19899	564	0.42489			82000000	6	3	2	0	3	1	3	6	9	12	16	14	17	33	23	34	44	79	51	53	89	88	94	127	120	125	139	144	155	169	162	184	168	163
555	0.42974	730	0.02047	565	0.72087		730	0.00657	555	0.19346	565	0.45059			82500000	3	0	2	1	0	2	2	2	3	8	9	20	29	28	47	46	51	35	53	79	84	101	94	99	134	120	165	174	147	164	166	186	156	149
556	0.42587	732	0.01983	566	0.72678		732	0.00646	556	0.19048	566	0.47703			83000000	5	3	0	0	1	2	2	3	4	5	10	17	21	29	42	50	48	50	61	52	71	102	95	99	133	133	128	151	152	147	183	204	182	165
557	0.40892	734	0.01906	567	0.7309		734	0.00635	557	0.19468	567	0.50335			83500000	5	2	0	1	4	2	1	7	1	9	15	17	24	29	40	41	47	65	72	90	77	97	105	81	141	131	154	151	166	175	187	175	187	164
558	0.40648	736	0.0181	568	0.73331		736	0.00612	558	0.20877	568	0.53036			84000000	3	0	1	3	0	3	5	4	4	8	13	11	25	28	36	49	56	51	63	68	69	93	104	105	124	129	138	131	147	180	174	147	196	178
559	0.39817	738	0.01715	569	0.73417		738	0.0058	559	0.22698	569	0.55787			84500000	3	2	0	2	6	1	2	6	5	6	8	12	24	32	50	42	42	50	57	64	93	88	114	91	137	132	176	144	156	144	170	154	188	176
560	0.38837	740	0.0166	570	0.73373		740	0.00543	560	0.24534	570	0.58436			85000000	5	2	1	2	1	3	2	3	6	13	9	20	30	37	41	39	49	53	52	81	71	93	88	118	143	132	118	136	140	157	163	170	195	173
561	0.38512	742	0.01629	571	0.73227		742	0.00509	561	0.25806	571	0.60807			85500000	3	0	0	0	3	2	2	6	5	4	9	19	29	39	40	38	52	47	57	74	72	94	83	108	121	131	143	145	166	155	152	150	183	176
562	0.37628	744	0.0157	572	0.73001		744	0.00483	562	0.26482	572	0.6273			86000000	2	4	1	0	1	2	5	4	5	5	14	11	19	22	50	46	46	61	49	63	88	77	82	104	112	122	121	163	135	203	168	177	178	198
563	0.37348	746	0.0148	573	0.72697		746	0.0046	563	0.27687	573	0.64091			86500000	1	1	4	4	2	2	2	7	3	5	11	16	22	26	49	33	45	46	50	51	59	76	86	106	131	130	117	140	145	175	136	184	170	166
564	0.36321	748	0.01395	574	0.72293		748	0.00426	564	0.30042	574	0.64856			87000000	2	1	0	0	0	2	1	3	6	7	9	13	20	40	31	41	57	49	79	77	70	75	106	110	137	119	159	124	154	175	158	157	177	150
565	0.35727	750	0.01334	575	0.71743		750	0.00375	565	0.3342	575	0.64966			87500000	4	2	2	0	3	3	3	1	3	5	11	16	21	20	34	30	61	60	65	70	65	67	93	105	116	131	122	149	138	144	140	153	154	153
566	0.35443			576	0.71				566	0.37704	576	0.6439			88000000	5	3	3	2	1	8	5	2	9	12	10	17	11	24	19	34	56	69	61	71	59	85	90	99	111	147	129	128	167	153	157	149	171	160
567	0.34713			577	0.70032				567	0.41111	577	0.63221			88500000	7	0	0	0	1	5	3	4	4	4	14	16	14	47	42	46	44	46	59	78	76	95	95	108	138	128	149	121	155	149	145	185	169	176
568	0.33964			578	0.68848				568	0.42697	578	0.61591			89000000	3	0	1	1	2	6	7	3	5	7	13	20	19	20	34	34	34	62	52	73	80	78	87	136	99	102	153	130	138	130	166	168	187	157
569	0.3334			579	0.67485				569	0.43666	579	0.5955			89500000	2	7	2	1	0	2	2	3	9	4	8	10	13	31	37	40	58	52	67	60	67	64	106	105	94	129	116	144	152	147	178	180	146	142
570	0.33171			580	0.66003				570	0.4347	580	0.57147			90000000	2	0	1	1	2	1	1	5	3	9	10	19	18	26	29	34	50	44	64	56	68	89	78	112	97	112	139	158	135	166	157	171	196	166
571	0.32535			581	0.64463				571	0.43061	581	0.54498			90500000	4	1	1	0	1	1	0	3	5	9	6	18	14	21	32	48	42	60	44	64	73	85	86	117	122	131	164	121	154	120	156	160	149	160
572	0.31549			582	0.62919				572	0.44119	582	0.51741			91000000	2	0	1	2	2	3	1	5	5	9	10	15	18	22	29	31	42	50	43	64	83	85	79	108	113	99	134	150	128	157	160	157	164	181
573	0.31024			583	0.61397				573	0.46088	583	0.48939			91500000	4	1	2	2	1	1	2	7	5	9	11	13	19	27	36	40	46	45	51	73	73	77	96	74	106	131	115	127	155	150	155	166	159	155
574	0.3049			584	0.5988				574	0.46346	584	0.46055			92000000	3	2	2	1	4	1	1	5	5	4	9	21	18	36	31	54	41	54	58	70	71	79	95	101	108	121	118	130	156	159	173	159	170	166
575	0.29842			585	0.58308				575	0.46274	585	0.43107			92500000	3	3	1	2	1	2	8	5	6	8	8	10	15	34	25	45	40	59	61	69	79	82	97	104	113	106	110	146	131	149	136	161	147	150
576	0.2947			586	0.5663				576	0.44421	586	0.40298			93000000	5	2	1	1	1	1	4	5	5	2	8	20	20	12	29	35	53	44	53	62	64	84	94	114	122	125	130	158	146	152	159	154	153	140
577	0.28902			587	0.5485				577	0.41427	587	0.37838			93500000	3	2	0	1	3	1	6	3	3	9	10	6	23	17	43	46	43	40	46	60	79	73	95	121	119	110	140	139	145	161	162	150	141	151
578	0.28254			588	0.53047				578	0.38385	588	0.35758			94000000	4	2	0	0	1	3	3	4	4	7	9	19	13	23	44	31	44	41	72	62	72	73	82	129	115	107	117	154	148	128	153	161	171	139
579	0.2764			589	0.51336				579	0.35043	589	0.33977			94500000	2	3	1	3	1	4	1	6	8	16	12	16	12	31	28	35	35	48	58	74	78	72	92	96	107	118	135	127	107	142	180	168	148	145
580	0.27185			590	0.49805				580	0.32295	590	0.32435			95000000	2	0	0	2	2	0	2	2	6	5	10	12	20	22	32	46	47	44	62	70	61	68	94	106	117	127	133	144	136	178	169	160	153	137
581	0.26976			591	0.48482				581	0.28968	591	0.31068			95500000	5	0	1	0	2	0	1	3	2	5	11	15	18	31	23	32	45	52	49	59	64	78	85	108	125	116	120	128	135	135	123	146	134	136
582	0.26016			592	0.47334				582	0.26948	592	0.29766			96000000	5	3	1	1	2	1	4	1	6	10	16	16	27	29	22	46	51	50	46	68	74	76	84	112	128	129	130	108	148	154	151	146	136	124
583	0.2583			593	0.46305				583	0.24521	593	0.28426			96500000	2	2	0	3	1	0	7	3	10	10	4	13	23	31	24	34	50	50	61	40	69	74	99	100	115	110	132	139	143	139	139	149	153	136
584	0.25499			594	0.45339				584	0.22759	594	0.2708			97000000	2	0	1	1	2	2	5	0	4	7	9	19	19	26	37	34	39	53	51	71	67	79	88	97	104	110	128	137	147	132	150	152	157	157
585	0.24586			595	0.44385				585	0.21693	595	0.25845			97500000	2	0	2	1	2	1	0	1	3	4	9	8	16	28	38	49	36	47	54	74	61	94	99	93	119	135	120	123	138	137	185	142	152	137
586	0.24011			596	0.434				586	0.20559	596	0.24762			98000000	3	2	1	2	3	4	1	2	1	8	11	12	33	24	33	42	43	53	47	62	74	69	59	85	103	112	111	108	146	147	147	160	116	145
587	0.23822			597	0.42359				587	0.20127	597	0.23851			98500000	1	0	2	0	0	3	0	3	3	10	10	22	14	26	31	31	38	51	40	59	65	84	79	92	101	118	131	128	131	154	163	144	133	139
588	0.23324			598	0.4127				588	0.18868	598	0.23196			99000000	2	2	0	1	0	4	4	3	0	7	8	19	23	39	39	33	34	52	55	49	71	74	76	103	96	104	130	129	131	144	162	150	147	133
589	0.2277			599	0.40174				589	0.18531	599	0.22759			99500000	5	3	2	3	1	0	0	5	3	6	9	13	22	23	26	34	28	49	45	56	61	94	101	78	106	102	121	121	150	124	145	160	135	143
590	0.22579			600	0.39131				590	0.17848	600	0.22261			100000000	5	0	3	0	4	1	3	0	3	12	5	7	20	33	26	36	49	36	56	51	54	68	93	84	120	121	129	159	139	136	157	145	137	153
591	0.21899			601	0.38189				591	0.17407	601	0.21501			100500000	4	2	1	2	3	2	1	2	2	5	13	8	15	28	38	35	38	45	61	48	59	73	73	83	86	89	107	115	143	132	143	141	158	157
592	0.21804			602	0.37369				592	0.17013	602	0.20627			101000000	2	1	2	1	0	2	2	3	3	8	5	10	19	34	36	49	38	56	60	63	62	67	82	97	92	115	107	131	115	129	143	141	153	142
593	0.21436			603	0.36666				593	0.1672	603	0.19918			101500000	4	1	2	2	1	0	4	3	4	6	3	13	25	29	22	46	41	41	55	74	72	70	90	105	99	96	109	120	137	144	138	163	156	146
594	0.21252			604	0.36059				594	0.15978	604	0.19477			102000000	1	1	0	0	1	1	3	2	1	7	6	13	15	27	26	37	42	31	47	60	65	83	79	92	103	107	110	105	136	130	140	161	181	149
595	0.20561			605	0.35518				595	0.15497	605	0.19244			102500000	2	1	0	1	1	4	1	2	5	9	5	13	14	31	22	35	38	47	48	56	81	54	75	73	112	120	109	138	116	136	158	144	110	138
596	0.20196			606	0.35015				596	0.15293	606	0.19106			103000000	0	0	1	2	0	1	0	5	0	4	8	20	20	24	34	46	31	38	53	58	78	70	79	96	100	132	113	138	128	127	140	143	154	139
597	0.19923			607	0.34532				597	0.14485	607	0.18953			103500000	3	3	1	2	1	4	1	3	5	7	11	12	16	34	29	31	46	28	55	60	61	94	62	82	106	115	113	127	123	128	159	122	137	137
598	0.18907			608	0.34063				598	0.14102	608	0.18775			104000000	0	2	0	2	4	1	5	2	2	8	15	15	12	36	26	32	39	32	46	53	65	64	87	90	94	87	115	115	123	127	142	121	155	136
599	0.18734			609	0.33607				599	0.13297	609	0.18673			104500000	2	0	1	4	0	1	1	7	3	2	14	13	18	30	29	35	40	42	54	58	63	71	92	98	91	99	113	129	135	109	137	156	165	138
600	0.18704			610	0.33159				600	0.12948	610	0.18692			105000000	1	1	2	2	2	4	3	2	3	1	6	10	29	24	27	32	51	41	56	61	75	86	87	87	82	100	119	118	137	151	149	163	139	168
601	0.18359			611	0.32702				601	0.12381	611	0.18743			105500000	3	0	0	3	1	0	3	0	3	5	15	9	20	29	32	46	45	40	62	67	66	63	95	74	89	119	112	105	130	128	147	128	161	123
602	0.1771			612	0.32214				602	0.12045	612	0.18753			106000000	5	1	2	0	3	1	2	2	1	3	8	11	22	34	34	38	27	47	53	58	63	76	92	89	95	102	126	112	130	144	164	125	110	150
603	0.17782			613	0.31684				603	0.11463	613	0.18776			106500000	4	4	2	2	3	3	2	1	6	7	6	10	20	23	29	34	32	37	47	54	62	62	88	107	123	117	106	121	118	141	175	147	138	131
604	0.17453			614	0.31115				604	0.11001	614	0.18894			107000000	3	1	0	1	1	2	0	3	3	9	8	16	27	22	34	28	21	28	42	63	57	61	103	91	96	112	113	129	126	131	132	136	141	125
605	0.17227			615	0.30526				605	0.11153	615	0.19125			107500000	6	4	2	0	1	0	3	2	2	5	10	23	11	28	24	50	32	44	54	61	69	66	69	87	119	99	112	114	151	116	132	151	126	156
606	0.16899			616	0.2993				606	0.11242	616	0.19442			108000000	2	2	3	0	2	0	2	3	1	8	7	12	21	26	31	27	38	35	49	69	61	56	98	106	100	95	101	125	124	145	125	138	138	107
607	0.16501			617	0.29338				607	0.11302	617	0.19822			108500000	6	1	1	0	2	2	8	1	3	8	15	13	17	18	35	33	44	39	46	60	72	54	67	81	103	102	143	113	127	136	140	133	135	153
608	0.16094			618	0.28774				608	0.11448	618	0.20284			109000000	1	0	1	3	1	3	1	7	4	4	6	7	14	26	23	34	35	45	54	45	59	59	95	89	102	120	109	116	126	148	105	152	108	117
609	0.15841			619	0.28294				609	0.11109	619	0.20872			109500000	3	0	1	0	2	3	7	3	4	3	13	14	20	26	29	27	35	40	47	49	77	71	83	71	93	90	105	128	126	128	103	128	135	130
610	0.15406			620	0.27981				610	0.11251	620	0.21503			110000000	1	1	0	0	0	2	4	4	1	3	15	15	18	20	29	28	43	45	41	54	58	66	70	95	104	100	83	142	128	135	123	123	140	141
611	0.15148			621	0.27887				611	0.11147	621	0.21974			110500000	1	1	1	0	0	1	3	1	2	3	18	15	22	21	35	40	40	41	42	60	54	80	70	85	94	104	119	119	130	120	127	141	158	132
612	0.15181			622	0.27978				612	0.11324	622	0.22211			111000000	3	0	1	2	2	3	3	4	7	7	10	19	25	25	32	36	37	46	58	64	68	70	103	84	92	91	120	116	128	143	139	126	157	132
613	0.14557			623	0.28118				613	0.11918	623	0.22338			111500000	2	1	0	1	0	2	3	1	3	7	7	14	18	19	20	30	38	36	49	45	76	75	81	80	80	106	97	123	125	133	152	139	139	133
614	0.14748			624	0.28131				614	0.12231	624	0.22438			112000000	3	5	0	1	1	1	3	3	7	7	7	12	18	21	23	39	32	41	45	60	66	77	64	97	99	110	126	121	134	118	129	159	113	122
615	0.14444			625	0.27885				615	0.12699	625	0.22438			112500000	2	1	1	0	2	1	4	2	2	7	11	15	11	21	26	31	36	37	47	59	61	62	58	71	107	72	109	127	107	125	114	115	129	125
616	0.13924			626	0.27362				616	0.13469	626	0.22281			113000000	0	2	2	2	0	4	1	5	9	6	12	11	13	18	22	39	50	44	49	57	64	74	82	76	100	106	91	117	142	122	133	123	132	133
617	0.13853			627	0.26654				617	0.13321	627	0.22038			113500000	1	1	1	4	1	2	2	3	2	4	16	9	11	30	37	37	43	34	51	48	71	65	85	84	96	98	127	142	112	138	134	151	132	122
618	0.13846			628	0.2591				618	0.13228	628	0.21779			114000000	1	1	1	1	1	1	3	3	3	3	4	9	15	24	21	35	22	34	56	48	61	67	79	70	100	86	104	125	134	120	123	124	143	132
619	0.13398			629	0.25265				619	0.13534	629	0.21447			114500000	2	0	0	1	2	1	1	6	3	6	5	17	23	17	30	43	32	39	42	43	56	80	85	97	90	105	100	117	121	128	111	140	106	118
620	0.12865			630	0.24779				620	0.13531	630	0.21016			115000000	1	2	0	1	0	2	3	3	2	10	4	13	14	18	37	28	38	43	50	47	58	56	73	85	86	104	99	117	136	109	126	110	131	117
621	0.13043			631	0.24433				621	0.13561	631	0.20612			115500000	1	3	0	1	0	0	2	0	7	4	7	17	10	30	25	33	31	46	53	42	57	65	80	73	103	105	106	99	117	137	131	135	126	139
622	0.12884			632	0.24152				622	0.14025	632	0.20304			116000000	2	1	1	1	2	0	1	1	6	9	8	6	11	18	35	34	46	47	42	44	63	63	61	74	89	106	112	107	127	110	128	148	120	134
623	0.12619			633	0.23849				623	0.14114	633	0.19956			116500000	2	1	0	2	2	0	0	1	1	6	9	11	18	26	38	36	37	35	39	65	47	62	76	87	100	110	117	105	117	118	125	157	129	137
624	0.12458			634	0.23458				624	0.14558	634	0.1945			117000000	5	1	0	1	0	2	0	3	4	5	12	9	18	19	24	33	37	51	43	47	56	67	61	89	94	103	107	107	139	124	122	122	136	122
625	0.12076			635	0.22938				625	0.14589	635	0.18866			117500000	3	1	2	2	0	3	1	5	6	4	10	4	11	30	32	37	34	33	41	54	60	76	69	93	98	92	118	111	109	128	135	135	129	125
626	0.11591			636	0.22293				626	0.14212	636	0.18324			118000000	1	3	1	1	3	1	1	0	1	2	13	16	17	20	23	33	30	41	49	40	56	59	77	85	78	86	98	120	116	145	109	127	130	104
627	0.11556			637	0.21564				627	0.13879	637	0.1777			118500000	0	2	5	3	2	1	2	7	4	2	10	15	15	23	23	25	36	50	30	43	72	56	70	73	88	97	107	96	111	111	109	115	153	114
628	0.11358			638	0.2082				628	0.13305	638	0.17018			119000000	1	2	2	2	0	0	5	2	1	2	6	13	9	15	21	33	38	33	45	57	44	57	74	79	86	104	100	109	98	131	110	132	105	120
629	0.11312			639	0.20125				629	0.13325	639	0.15991			119500000	2	2	0	1	0	2	1	0	2	8	11	10	19	17	23	34	37	49	44	45	65	58	77	80	87	96	108	103	124	118	103	136	110	117
630	0.11046			640	0.19511				630	0.13315	640	0.14852			120000000	0	0	2	0	2	0	1	4	4	8	6	10	20	19	24	36	40	28	46	64	53	60	72	67	79	98	103	113	105	109	114	121	125	122
631	0.10779			641	0.18977				631	0.12532	641	0.13879			120500000	1	0	2	1	2	1	1	5	8	4	8	14	9	26	24	29	37	47	36	52	38	64	78	81	99	100	94	105	109	135	102	118	117	110
632	0.10753			642	0.18509				632	0.12331	642	0.13209			121000000	1	1	0	3	4	0	2	3	5	3	10	11	17	19	24	26	36	46	43	51	56	65	62	79	102	87	92	114	107	110	112	114	129	116
633	0.1037			643	0.18096				633	0.11724	643	0.12736			121500000	2	1	2	2	2	1	0	1	6	5	13	10	16	21	19	33	29	30	41	48	55	64	66	83	86	77	97	114	116	100	112	96	140	149
634	0.10263			644	0.17728				634	0.11409	644	0.12248			122000000	2	1	0	1	2	3	6	4	3	5	7	10	12	21	24	30	25	46	37	51	63	70	67	59	101	84	98	120	102	104	117	117	131	117
635	0.10243			645	0.17391				635	0.1075	645	0.11655			122500000	2	1	1	0	1	4	2	1	4	5	8	9	15	22	28	28	29	38	31	50	57	64	83	84	98	88	91	115	108	109	149	120	111	133
636	0.09961			646	0.17058				636	0.1001	646	0.11048			123000000	3	2	1	0	0	0	2	4	2	7	10	12	14	25	28	38	25	41	35	40	54	65	66	59	99	110	97	102	128	100	117	114	125	115
637	0.09778			647	0.16696				637	0.09312	647	0.10538			123500000	1	1	1	2	1	1	1	1	2	9	7	12	15	20	21	19	39	37	34	49	61	51	69	86	89	71	105	116	98	108	116	143	110	132
638	0.09385			648	0.16283				638	0.09101	648	0.10153			124000000	3	1	2	1	3	3	3	1	4	6	9	11	16	17	16	27	30	46	40	43	64	55	80	90	71	101	102	122	102	117	114	117	128	107
639	0.09492			649	0.15816				639	0.08833	649	0.09871			124500000	3	0	0	0	1	0	0	3	8	3	10	11	12	22	24	35	42	43	38	39	65	61	61	78	75	75	109	106	106	112	114	125	100	134
640	0.0925			650	0.15316				640	0.08155	650	0.09675			125000000	1	1	4	0	0	0	5	1	1	6	3	6	18	20	27	37	29	37	42	46	57	47	75	80	71	79	83	78	91	127	106	130	119	126
641	0.0943			651	0.14817				641	0.0741	651	0.09519			125500000	1	2	0	0	0	7	3	1	4	3	9	14	15	25	20	34	30	37	45	45	64	60	76	82	83	113	86	118	127	106	122	128	117	110
642	0.08952			652	0.14358				642	0.07178	652	0.09311			126000000	1	2	0	0	1	2	0	2	4	4	2	13	13	19	32	36	34	40	43	61	57	69	80	81	79	87	94	104	99	111	108	130	101	120
643	0.08639			653	0.1397				643	0.06513	653	0.08967			126500000	3	1	0	1	1	2	2	3	4	1	6	15	16	20	37	35	24	30	47	38	60	55	75	79	85	94	92	97	113	131	120	96	127	122
644	0.0884			654	0.1367				644	0.06694	654	0.08517			127000000	1	1	1	1	1	0	1	1	5	11	12	9	15	21	31	20	23	49	40	52	41	50	67	69	90	93	79	111	103	104	108	150	136	122
645	0.089			655	0.1346				645	0.0614	655	0.08113			127500000	3	2	1	1	1	0	1	2	7	4	6	10	8	18	36	36	34	34	44	41	62	43	72	70	105	96	79	97	99	112	116	117	140	123
646	0.08139			656	0.13322				646	0.06141	656	0.07871			128000000	0	0	0	1	1	1	1	3	3	6	3	7	22	22	22	27	23	32	41	41	65	63	78	86	67	107	89	120	114	111	119	115	114	124
647	0.08274			657	0.13221				647	0.05725	657	0.07725			128500000	1	1	2	2	1	2	1	6	4	5	12	13	25	18	20	27	42	46	33	44	54	65	97	70	90	71	100	112	104	118	115	123	99	121
648	0.08287			658	0.1311				648	0.05655	658	0.07519			129000000	1	1	2	2	0	1	2	0	3	7	8	11	19	12	25	31	30	29	48	49	49	46	69	67	90	90	74	88	112	90	129	113	117	107
649	0.0812			659	0.12948				649	0.05321	659	0.07231			129500000	1	1	4	1	1	1	2	4	2	9	6	8	12	22	30	27	45	34	34	36	66	72	70	71	85	83	94	101	101	96	94	108	102	100
650	0.07972			660	0.12717				650	0.0518	660	0.06985			130000000	1	0	1	2	2	0	0	2	3	5	5	10	18	23	24	28	35	45	42	65	49	62	69	81	91	82	89	93	113	116	114	125	96	108
651	0.08124			661	0.12427				651	0.05031	661	0.06866			130500000	2	2	1	2	1	4	1	2	0	2	4	8	14	21	23	31	28	36	42	42	45	59	76	65	106	96	104	116	115	126	124	113	117	110
652	0.08106			662	0.12112				652	0.04948	662	0.06769			131000000	3	0	1	0	2	0	1	1	1	7	11	6	21	16	14	25	34	35	28	43	61	61	57	73	66	77	69	101	114	116	104	97	105	106
653	0.07421			663	0.11811				653	0.04822	663	0.06539			131500000	2	1	1	1	2	2	2	4	3	6	8	16	14	22	18	27	27	56	40	39	52	51	65	73	77	98	90	96	119	115	91	123	129	131
654	0.06967			664	0.11551				654	0.04738	664	0.06223			132000000	0	1	2	1	1	1	3	3	4	4	8	11	13	27	24	35	30	38	37	39	67	55	84	72	84	81	99	91	105	143	117	93	118	112
655	0.07327			665	0.11332				655	0.04706	665	0.0604			132500000	3	1	0	1	1	2	1	2	2	6	10	16	15	14	23	39	25	32	46	52	48	55	52	61	76	69	82	85	107	111	97	129	122	113
656	0.07092			666	0.11138				656	0.04675	666	0.06044			133000000	1	0	1	1	1	2	1	2	2	2	2	3	15	25	29	39	40	30	35	31	51	52	61	81	94	92	101	109	109	114	101	102	94	113
657	0.06579			667	0.10943				657	0.04406	667	0.06061			133500000	0	1	0	0	2	1	2	0	3	8	6	11	15	20	16	35	27	37	44	36	45	64	71	82	62	90	95	96	95	119	94	105	104	108
658	0.06667			668	0.10732				658	0.04228	668	0.06			134000000	1	1	1	1	1	0	1	2	5	8	7	23	20	14	23	22	39	38	32	50	50	57	77	78	81	87	83	87	120	96	98	111	116	104
659	0.06808			669	0.10513				659	0.04076	669	0.05961			134500000	2	1	1	1	2	4	3	2	4	4	8	9	17	24	36	20	36	33	40	41	46	62	55	56	76	91	88	99	111	109	126	94	126	87
660	0.06362			670	0.10307				660	0.03934	670	0.05991			135000000	3	3	1	1	0	0	1	1	2	7	10	17	9	22	27	25	24	36	36	51	61	64	62	66	89	88	107	99	112	97	111	109	128	108
661	0.06755			671	0.10134				661	0.03991	671	0.06011			135500000	0	1	0	2	1	1	1	3	2	2	10	14	11	22	22	32	38	47	42	47	51	68	58	72	71	83	103	75	76	95	100	98	107	113
662	0.06591			672	0.09996				662	0.03847	672	0.0598			136000000	2	1	1	1	0	1	1	2	3	6	6	14	7	15	17	29	31	36	37	49	46	57	74	82	81	77	93	90	99	115	105	94	127	102
663	0.06276			673	0.09871				663	0.04005	673	0.05943			136500000	0	0	1	0	2	1	3	1	4	7	7	11	5	15	17	25	37	35	41	48	54	67	64	64	86	90	81	88	97	120	99	107	111	101
664	0.06101			674	0.09721				664	0.0366	674	0.05945			137000000	0	2	1	0	2	2	2	2	1	5	4	8	11	22	31	26	31	36	36	42	58	53	58	56	78	81	87	96	103	110	96	110	102	94
665	0.06234			675	0.0952				665	0.03611	675	0.05975			137500000	1	1	0	3	2	1	2	3	3	5	11	11	14	13	22	39	21	45	40	39	49	60	72	75	55	86	80	96	85	92	108	110	115	93
666	0.05723			676	0.09279				666	0.03603	676	0.0596			138000000	0	2	1	0	1	1	1	5	3	9	6	10	17	22	24	32	27	37	38	29	51	51	66	80	84	67	94	86	109	95	98	90	111	119
667	0.0615			677	0.09035				667	0.03075	677	0.05781			138500000	2	2	1	1	1	0	2	2	0	7	8	9	11	24	28	36	26	39	39	43	50	49	59	71	76	95	79	89	90	94	98	105	117	90
668	0.06251			678	0.08824				668	0.03486	678	0.05412			139000000	3	0	1	0	3	0	0	1	6	5	4	9	19	19	15	19	35	46	33	45	56	64	80	64	82	83	74	95	97	97	112	100	94	108
669	0.05875			679	0.08657				669	0.0328	679	0.04996			139500000	1	0	0	0	0	3	1	2	5	6	4	17	12	15	22	31	30	37	31	51	63	65	76	76	92	87	101	99	82	88	108	129	119	109
670	0.06492			680	0.08521				670	0.0326	680	0.04725			140000000	1	0	1	1	1	2	1	2	4	1	10	5	12	9	22	19	32	35	53	63	60	32	52	78	70	93	102	103	85	117	121	111	96	121
671	0.06184			681	0.084				671	0.03289	681	0.04653			140500000	2	2	2	2	0	2	1	7	4	8	6	14	15	12	17	41	35	31	42	41	41	58	61	65	83	78	99	86	115	101	87	122	99	110
672	0.05727			682	0.08293				672	0.03361	682	0.04691			141000000	0	0	0	0	0	3	0	2	1	4	4	7	12	17	26	18	23	32	35	36	50	51	58	68	57	90	97	83	100	110	139	100	98	97
673	0.06095			683	0.08203				673	0.03253	683	0.04742			141500000	3	1	1	0	0	0	3	1	7	6	10	17	19	19	19	25	31	30	37	38	38	51	62	73	63	92	92	105	88	92	121	120	109	114
674	0.0587			684	0.08122				674	0.03178	684	0.04795			142000000	4	0	0	1	0	0	0	0	6	9	4	12	18	24	17	36	25	31	39	44	58	41	68	54	63	81	99	100	85	88	100	115	109	114
675	0.05722			685	0.08022				675	0.03458	685	0.04882			142500000	3	0	0	0	0	0	3	3	1	7	10	14	12	18	20	32	25	36	27	40	47	58	77	71	65	98	86	119	110	100	102	101	113	108
676	0.05442			686	0.07869				676	0.03612	686	0.05006			143000000	2	0	0	0	1	2	1	3	2	5	6	11	16	16	19	23	30	29	26	40	42	58	74	71	83	93	98	85	101	108	106	113	105	109
677	0.05447			687	0.07637				677	0.03046	687	0.0512			143500000	6	0	1	0	1	0	0	0	3	3	6	9	14	32	23	41	23	44	38	52	42	43	63	74	86	80	98	73	94	107	95	109	98	100
678	0.05338			688	0.07327				678	0.03202	688	0.05143			144000000	1	1	0	0	1	0	0	1	4	2	6	8	12	18	26	33	37	39	32	36	41	47	57	72	75	72	86	108	122	100	114	101	110	112
679	0.05124			689	0.06978				679	0.03344	689	0.05032			144500000	2	2	3	3	2	0	1	6	1	6	4	6	11	22	18	16	36	32	40	47	52	46	66	55	72	66	89	101	98	82	107	107	108	88
680	0.04895			690	0.0665				680	0.0321	690	0.04888			145000000	3	0	2	1	4	0	1	2	2	3	8	6	13	21	27	22	25	28	31	38	49	46	64	59	77	83	94	94	92	98	106	111	115	93
681	0.05187			691	0.06406				681	0.03029	691	0.04853			145500000	4	1	1	1	1	0	0	2	7	4	4	6	12	24	18	28	37	43	30	36	53	60	64	59	81	85	68	81	91	103	105	103	84	85
682	0.05058			692	0.06273				682	0.03021	692	0.0488			146000000	2	0	0	0	2	3	3	4	4	4	5	6	8	17	29	18	19	33	41	38	49	46	62	63	66	84	83	100	99	113	123	91	113	93
683	0.04648			693	0.06238				683	0.03337	693	0.04792			146500000	1	1	0	0	1	1	3	2	0	7	5	9	11	21	20	33	26	25	48	44	42	64	58	56	79	86	93	95	88	94	86	93	111	103
684	0.04721			694	0.06248				684	0.03146	694	0.04601			147000000	4	2	1	3	0	3	3	2	4	4	6	8	8	18	18	36	27	36	41	33	47	47	60	61	79	79	87	68	104	95	113	104	105	91
685	0.04655			695	0.06238				685	0.03139	695	0.0451			147500000	5	0	0	2	0	1	0	3	3	3	3	10	9	19	15	18	22	26	30	41	61	41	67	78	53	90	89	82	79	82	100	95	95	109
686	0.04675			696	0.06153				686	0.03018	696	0.04601			148000000	2	3	0	1	2	0	1	0	2	5	5	8	8	26	20	24	28	34	30	44	41	51	45	66	52	84	98	78	87	97	90	110	104	103
687	0.04584			697	0.05969				687	0.03044	697	0.04723			148500000	4	4	0	1	1	2	0	2	5	2	9	9	19	14	17	35	29	31	36	44	48	53	62	64	72	83	74	89	96	87	103	114	92	75
688	0.04576			698	0.05692				688	0.02922	698	0.04709			149000000	2	1	3	1	0	1	3	1	1	2	6	10	12	10	24	21	23	31	38	35	48	54	57	67	69	84	83	69	85	83	112	110	89	94
689	0.04542			699	0.05366				689	0.02755	699	0.04539			149500000	1	1	3	0	0	0	5	0	2	5	11	4	10	22	22	23	25	33	36	46	54	48	57	54	74	77	83	63	87	97	92	111	121	106
690	0.04846			700	0.0506				690	0.03155	700	0.04296			150000000	4	0	1	0	1	1	2	0	0	2	7	7	15	12	26	26	23	31	37	41	49	76	67	66	74	84	69	73	97	89	108	104	98	98
691	0.04435			701	0.04845				691	0.02915	701	0.04056			150500000	1	0	1	0	2	0	2	1	1	0	4	8	14	13	25	31	26	33	27	36	45	42	66	76	76	73	79	96	90	82	90	105	92	91
692	0.04589			702	0.04768				692	0.02837	702	0.03841			151000000	1	1	1	0	0	1	0	2	2	2	2	10	13	16	28	23	29	34	34	33	39	52	52	57	70	75	99	94	97	91	108	105	85	104
693	0.04373			703	0.0483				693	0.02777	703	0.03667			151500000	6	1	1	0	2	1	1	1	11	2	8	8	14	17	23	18	27	26	30	43	31	44	42	60	83	62	90	87	96	92	92	80	111	94
694	0.04688			704	0.04985				694	0.02665	704	0.03597			152000000	1	1	2	3	3	0	1	0	2	4	8	15	17	17	18	17	30	33	40	40	30	64	69	61	68	69	69	98	83	102	104	111	99	104
695	0.0423			705	0.05163				695	0.02433	705	0.03665			152500000	6	0	0	0	1	0	3	5	2	3	10	10	13	18	17	17	32	27	36	35	37	58	54	55	60	84	81	102	86	96	99	97	110	98
696	0.04555			706	0.05295				696	0.02882	706	0.03744			153000000	1	0	1	2	0	1	1	1	1	2	6	7	11	27	30	19	19	33	26	34	34	40	54	56	77	65	66	107	66	92	102	86	82	109
697	0.0441			707	0.05336				697	0.02456	707	0.03635			153500000	4	2	0	0	0	0	1	2	6	2	8	13	8	18	28	19	24	28	28	33	38	42	51	58	78	68	114	62	82	100	106	108	102	94
698	0.04263			708	0.05268				698	0.02446	708	0.0331			154000000	4	2	0	0	1	1	1	0	0	7	8	13	10	17	19	27	24	35	33	42	51	49	58	64	62	91	75	76	88	85	99	102	74	109
699	0.04407			709	0.051				699	0.024	709	0.02935			154500000	1	2	1	0	1	2	2	3	7	4	6	8	15	16	19	24	26	33	41	37	53	52	61	64	73	57	76	81	89	84	103	83	84	112
700	0.0451			710	0.0487				700	0.02512	710	0.02665			155000000	1	3	1	2	1	1	1	3	2	3	2	6	16	20	32	29	29	35	31	53	40	51	60	53	56	75	86	96	86	110	93	98	91	77
701	0.04151			711	0.04623				701	0.02503	711	0.02542			155500000	1	1	3	0	1	0	1	1	7	3	8	5	13	19	18	22	46	24	42	38	51	52	57	62	55	82	68	88	72	101	96	111	92	92
702	0.04102			712	0.04406				702	0.02095	712	0.02528			156000000	1	3	0	3	0	5	2	3	6	2	13	14	15	18	24	32	33	33	28	41	44	61	54	80	69	88	83	94	85	77	86	83	110	108
703	0.04304			713	0.04245				703	0.02267	713	0.02546			156500000	3	1	1	1	1	2	0	3	4	0	8	9	12	16	16	31	32	24	38	33	43	45	53	52	82	80	84	97	93	81	97	82	85	102
704	0.04218			714	0.0414				704	0.01949	714	0.02538			157000000	2	3	2	1	1	1	1	1	1	5	5	7	13	12	13	13	28	24	35	41	38	40	53	69	65	85	82	75	71	101	108	105	98	83
705	0.04307			715	0.04068				705	0.01966	715	0.02515			157500000	1	2	2	0	0	0	1	1	2	3	3	7	11	17	23	23	21	33	33	54	35	62	45	55	59	88	90	83	108	109	76	95	96	98
706	0.04017			716	0.0399				706	0.01897	716	0.02485			158000000	1	0	1	1	0	0	2	3	3	3	8	5	9	18	23	27	21	43	33	37	32	35	66	52	66	74	68	94	80	88	88	89	110	90
707	0.04053			717	0.03862				707	0.01745	717	0.02377			158500000	2	1	1	2	1	0	0	3	1	5	7	9	9	16	18	20	29	43	38	33	42	48	61	53	52	68	65	84	85	90	83	93	112	93
708	0.03739			718	0.03655				708	0.01821	718	0.02136			159000000	4	1	0	1	0	0	1	1	5	2	12	7	6	13	7	27	21	29	40	38	41	48	58	49	58	67	84	85	73	81	84	95	76	95
709	0.03959			719	0.03372				709	0.01597	719	0.01871			159500000	3	1	1	1	2	1	2	1	1	4	8	5	8	10	18	19	33	25	40	35	37	49	47	63	81	70	80	73	82	97	89	101	91	73
710	0.04087			720	0.03048				710	0.01679	720	0.01778			160000000	2	2	1	0	0	0	2	0	4	2	5	5	8	15	18	23	24	29	43	35	46	50	53	58	61	75	74	67	100	104	117	92	115	93
711	0.03727			721	0.02743				711	0.01507	721	0.01903			160500000	3	1	0	0	1	2	0	2	2	1	8	15	16	13	7	25	23	35	30	51	37	49	51	56	79	73	90	100	91	89	110	99	92	97
712	0.03661			722	0.02517				712	0.0153	722	0.0209			161000000	0	1	0	0	1	3	1	2	1	3	12	7	10	20	12	26	24	24	36	42	58	50	58	63	82	90	78	75	99	94	100	95	92	103
713	0.0363			723	0.02412				713	0.0139	723	0.02168			161500000	3	2	0	1	1	2	0	1	1	5	4	10	14	22	17	28	26	29	31	34	42	48	53	70	63	65	66	111	86	88	96	106	103	95
714	0.03715			724	0.02434				714	0.01468	724	0.02111			162000000	0	0	0	1	0	2	0	2	5	3	4	10	5	12	15	28	19	31	32	35	39	46	54	71	80	82	90	80	84	84	91	92	85	110
715	0.0373			725	0.02554				715	0.01209	725	0.01996			162500000	1	2	0	1	1	1	2	2	0	1	4	3	12	11	17	30	19	24	33	41	52	55	53	51	62	83	70	87	85	103	108	97	87	82
716	0.04235			726	0.02709				716	0.01228	726	0.0189			163000000	0	1	3	0	1	1	2	2	4	9	7	5	9	19	18	17	20	25	37	32	38	44	64	63	70	83	99	79	69	76	110	99	78	87
717	0.04586			727	0.02837				717	0.01153	727	0.01822			163500000	0	1	1	1	2	2	1	3	1	0	5	16	16	17	20	24	30	31	32	44	35	49	37	61	65	71	86	72	83	89	83	86	93	87
718	0.04217			728	0.02899				718	0.01199	728	0.01789			164000000	1	1	1	1	0	0	0	1	1	2	6	8	18	16	25	18	26	35	27	47	38	42	64	63	54	80	69	93	89	69	88	119	83	97
719	0.04542			729	0.02892				719	0.01238	729	0.01754			164500000	0	1	0	0	2	0	2	0	3	1	1	6	12	21	14	21	19	28	37	42	36	51	50	67	75	74	90	83	78	87	91	96	87	91
720	0.04318			730	0.0284				720	0.01045	730	0.01686			165000000	0	0	3	0	0	2	3	0	0	1	6	10	10	14	17	15	31	21	25	30	49	45	53	59	57	70	66	79	82	96	101	83	86	82
721	0.0441			731	0.02767				721	0.01114	731	0.01592			165500000	1	2	2	0	0	1	0	1	1	5	6	11	8	15	22	19	14	28	22	36	38	42	59	63	62	71	93	72	74	97	102	92	87	87
722	0.04309			732	0.02681				722	0.01224	732	0.0148			166000000	1	3	0	0	0	1	1	1	2	4	4	5	13	13	26	28	43	27	42	44	41	57	52	63	73	77	65	95	78	80	111	88	92	100
723	0.04591			733	0.02584				723	0.00756	733	0.01359			166500000	1	0	0	0	0	0	2	0	2	3	8	5	7	10	21	30	28	33	30	27	45	51	41	58	72	75	81	85	93	99	93	75	101	91
724	0.04437			734	0.02487				724	0.00933	734	0.01247			167000000	1	2	2	3	1	3	1	1	1	3	4	7	10	19	13	27	20	35	32	42	34	46	56	66	64	69	78	61	81	75	78	88	91	90
725	0.04421			735	0.02417				725	0.01109	735	0.01146			167500000	1	4	3	1	0	1	2	5	0	7	7	8	9	12	18	18	21	38	27	43	42	44	64	61	55	73	56	75	89	97	91	95	86	68
726	0.04315			736	0.02403				726	0.01027	736	0.0105			168000000	1	2	0	0	1	0	2	1	2	1	9	8	10	18	30	34	25	17	28	35	40	44	45	56	72	64	65	87	77	85	96	76	91	88
727	0.04807			737	0.02451				727	0.00884	737	0.01034			168500000	2	2	0	0	1	0	2	1	0	0	4	10	12	13	17	20	19	26	36	30	36	50	45	64	61	74	96	76	77	72	93	92	105	78
728	0.04756			738	0.02537				728	0.00838	738	0.01192			169000000	0	2	0	1	2	2	1	1	2	1	4	12	10	13	20	31	23	22	35	37	37	49	54	61	69	52	94	73	70	69	88	79	96	85
729	0.04542			739	0.02613				729	0.00851	739	0.01472			169500000	2	0	0	1	0	1	3	1	2	6	3	10	14	8	16	33	21	19	33	31	47	38	65	63	61	70	86	69	72	92	87	80	83	81
730	0.0424			740	0.02641				730	0.00984	740	0.01665			170000000	1	3	0	1	1	0	2	5	0	9	3	6	17	18	25	28	27	40	23	44	39	49	48	48	56	74	76	69	69	89	82	97	88	89
731	0.04403			741	0.0261				731	0.00857	741	0.01626			170500000	4	0	0	2	0	0	1	1	4	3	8	7	13	12	21	33	17	18	42	36	44	53	49	53	68	85	74	81	80	97	105	78	77	80
732	0.04754			742	0.02533				732	0.00789	742	0.0142			171000000	1	2	0	1	0	1	0	2	1	5	5	7	15	14	14	20	31	25	30	38	26	61	55	62	58	67	76	73	80	83	89	94	91	92
733	0.03892			743	0.02435				733	0.00828	743	0.01217			171500000	2	1	0	1	0	0	0	1	2	3	0	7	7	17	19	27	18	21	40	34	30	45	49	56	67	76	70	77	82	83	95	88	76	89
734	0.03789			744	0.02338				734	0.00695	744	0.01116			172000000	1	0	1	1	1	0	1	2	2	1	3	4	17	16	23	25	16	31	22	34	48	39	42	52	61	68	69	65	94	80	69	81	71	76
735	0.03646			745	0.02255				735	0.00863	745	0.01128			172500000	0	1	0	1	1	0	2	0	3	4	8	3	6	19	18	18	29	20	34	33	29	36	45	42	56	60	74	83	77	75	89	97	70	93
736	0.03604			746	0.02196				736	0.00707	746	0.01213			173000000	1	0	0	0	1	4	1	2	0	4	1	3	15	10	18	16	22	32	29	35	48	50	51	58	47	71	82	63	85	91	79	80	95	85
737	0.03527			747	0.02172				737	0.00774	747	0.01276			173500000	1	0	0	0	0	1	0	2	5	5	6	15	11	20	13	21	28	26	29	48	37	40	53	52	63	81	85	72	72	81	84	89	89	100
738	0.03682			748	0.02191				738	0.0065	748	0.01273			174000000	2	0	1	3	0	2	1	0	4	2	6	6	17	20	18	24	30	37	26	38	54	41	49	48	62	64	62	73	94	78	75	84	94	92
739	0.03069			749	0.02248				739	0.0071	749	0.01316			174500000	1	3	0	0	1	1	3	4	3	0	4	8	10	11	22	20	14	43	30	37	26	43	40	60	67	62	65	55	75	85	79	89	95	90
740	0.03427			750	0.02327				740	0.0072	750	0.01489			175000000	1	0	1	0	0	2	0	5	3	5	6	7	12	16	20	16	19	24	28	31	42	51	48	64	79	59	76	84	70	89	87	89	82	77
741	0.03599								741	0.00528					175500000	1	1	1	0	0	1	0	0	2	0	2	5	12	6	15	20	27	32	30	26	47	58	40	70	59	82	67	72	78	72	89	85	92	89
742	0.03439								742	0.00793					176000000	0	2	0	1	2	2	1	2	3	1	6	12	18	14	18	24	26	23	19	36	35	49	44	50	52	70	63	85	71	81	88	86	88	85
743	0.03315								743	0.00691					176500000	2	0	0	0	0	1	1	2	0	4	4	6	6	16	20	19	24	21	33	29	36	44	39	51	55	73	68	75	75	85	72	62	74	92
744	0.0319								744	0.00681					177000000	1	2	0	2	0	1	0	1	2	5	7	4	9	9	23	20	22	26	27	42	39	50	67	57	65	74	70	99	81	74	91	88	102	78
745	0.03082								745	0.00862					177500000	2	1	0	1	0	0	0	2	2	2	10	10	7	18	18	14	25	27	32	33	61	36	32	61	69	76	62	74	79	86	92	89	95	82
746	0.03683								746	0.00787					178000000	3	0	0	0	1	2	1	1	2	3	6	6	13	15	18	15	18	19	35	25	39	45	50	53	46	62	76	75	77	78	77	86	72	78
747	0.03558								747	0.00501					178500000	1	0	0	0	1	0	0	0	2	2	6	5	8	14	27	18	21	27	36	38	35	48	55	61	52	75	56	76	85	68	81	103	74	81
748	0.0355								748	0.00598					179000000	0	0	1	0	0	1	2	0	1	2	1	6	8	15	15	15	18	23	31	31	34	34	66	49	74	74	65	61	91	73	86	101	69	89
749	0.03416								749	0.00764					179500000	6	0	0	1	0	2	2	1	1	3	6	5	12	10	14	14	17	15	20	31	42	57	41	42	57	59	69	83	72	100	80	83	82	94
750	0.03633								750	0.00615					180000000	0	0	0	2	0	1	1	0	3	2	0	6	11	27	21	24	27	35	26	40	31	36	58	47	67	50	71	60	92	80	68	87	97	89
									751	0.00462					180500000	0	2	0	1	0	1	2	4	3	1	4	12	12	16	11	18	21	31	21	39	32	41	47	66	54	61	80	76	80	48	74	81	95	89
									752	0.00717					181000000	0	1	1	1	0	3	1	1	2	3	10	7	9	19	10	19	24	21	35	33	33	42	38	52	58	71	73	76	74	65	70	81	86	74
									753	0.00511					181500000	2	0	1	0	1	1	0	3	3	1	4	4	16	8	12	25	15	25	27	36	49	42	51	54	45	65	59	70	77	74	67	81	85	62
									754	0.00507					182000000	1	0	0	1	2	1	0	1	1	1	8	8	8	14	17	24	27	27	17	29	29	53	44	57	55	50	73	66	76	79	83	71	93	65
									755	0.00491					182500000	2	1	0	1	0	2	3	0	1	4	10	11	12	15	18	22	18	23	24	28	28	41	45	43	52	62	54	73	82	75	98	80	97	88
									756	0.00561					183000000	2	2	1	0	0	1	0	3	2	5	6	11	6	11	19	23	23	20	31	21	38	44	49	54	55	60	42	63	78	66	75	90	90	72
									757	0.00442					183500000	0	1	1	1	0	2	0	1	3	2	1	4	2	7	19	23	22	19	29	40	26	49	36	62	68	76	59	68	92	77	73	79	92	97
									758	0.00668					184000000	1	0	2	3	0	0	1	3	3	3	5	4	5	11	16	19	23	27	35	32	49	34	38	44	53	73	50	75	69	73	74	77	68	73
									759	0.0052					184500000	0	0	3	0	0	1	1	1	1	3	2	6	8	8	20	23	30	26	28	34	32	50	54	63	57	57	66	70	71	74	76	78	78	76
									760	0.00621					185000000	0	0	1	0	2	1	0	3	1	5	3	6	9	13	13	10	23	23	26	27	37	48	38	59	56	75	62	66	67	69	83	81	96	81
									761	0.00563					185500000	1	0	0	1	1	5	0	1	2	1	9	12	10	17	22	17	28	21	35	45	35	34	42	60	68	69	75	69	72	69	67	65	91	72
									762	0.00421					186000000	2	1	1	1	0	1	0	3	1	2	3	10	14	9	16	24	29	17	26	29	37	47	54	57	62	43	56	75	75	70	67	89	79	72
									763	0.00427					186500000	3	1	0	0	1	0	0	0	1	5	11	9	13	7	22	25	22	31	26	53	36	45	50	54	46	60	68	67	66	80	85	76	86	75
									764	0.00433					187000000	0	0	0	1	0	0	1	3	4	4	7	5	5	15	17	17	23	26	27	26	27	45	54	46	74	62	68	56	79	80	66	81	81	80
									765	0.00425					187500000	2	2	1	0	0	1	1	1	2	3	3	4	5	13	19	23	22	29	31	36	35	45	52	50	65	57	63	68	72	62	87	76	82	78
									766	0.00388					188000000	3	1	0	1	2	1	2	0	2	3	5	11	8	7	12	15	20	31	23	37	35	37	60	44	55	71	69	66	72	101	80	80	75	74
									767	0.00509					188500000	2	1	3	0	0	2	0	4	3	3	6	5	8	16	17	15	18	27	32	40	37	43	47	56	58	68	65	60	67	80	81	73	54	83
									768	0.00561					189000000	1	2	0	0	0	2	1	2	1	6	6	12	7	13	18	13	25	20	23	29	46	34	46	44	57	58	66	63	90	60	72	84	64	63
									769	0.00493					189500000	1	2	0	0	0	0	0	1	4	3	6	7	7	8	17	20	21	27	28	39	44	35	66	50	58	69	64	83	64	70	57	67	69	58
									770	0.0053					190000000	3	0	2	1	2	0	0	3	6	5	4	8	13	9	19	20	29	23	26	34	37	41	49	65	54	56	71	71	77	77	85	79	75	71
									771	0.00339					190500000	3	0	1	0	0	0	2	1	1	4	2	7	11	12	13	23	16	28	32	35	35	34	45	37	60	62	57	72	79	98	86	72	86	82
									772	0.00375					191000000	0	1	2	1	2	2	2	4	1	3	1	7	8	15	22	14	20	25	29	37	36	46	39	46	65	66	75	70	53	81	77	68	68	81
									773	0.00552					191500000	3	4	0	1	0	1	2	0	1	6	4	9	6	9	17	16	29	30	25	32	38	51	46	59	59	75	57	57	76	71	76	67	104	86
									774	0.0048					192000000	0	1	0	1	0	0	0	1	1	6	6	9	7	5	17	20	23	25	25	39	41	24	46	64	54	67	68	85	63	79	77	86	90	72
									775	0.00582					192500000	0	2	1	0	0	0	1	1	1	5	2	4	8	15	17	27	29	23	29	23	24	40	35	38	70	58	64	72	75	75	69	66	73	69
									776	0.00297					193000000	3	4	1	0	0	2	2	3	1	6	9	10	7	17	16	23	22	28	28	26	38	31	47	36	57	66	54	85	68	75	58	93	95	66
									777	0.00548					193500000	0	0	0	0	3	1	1	2	1	2	4	7	4	16	21	14	18	30	34	47	36	33	42	57	54	55	64	74	76	60	78	61	59	90
									778	0.00506					194000000	0	3	0	3	0	1	3	1	5	3	4	4	7	16	15	18	23	17	37	39	29	46	40	53	48	68	68	48	67	64	77	65	93	75
									779	0.00429					194500000	1	1	0	1	0	0	1	0	2	3	5	3	6	17	20	26	15	28	29	26	33	37	53	55	48	53	78	73	87	63	77	69	61	71
									780	0.0028					195000000	0	0	1	0	4	1	1	4	3	4	5	2	12	18	14	17	26	21	41	30	27	36	42	59	53	53	65	45	55	76	83	74	67	74
									781	0.00266					195500000	0	0	1	1	1	2	1	3	1	5	8	8	9	16	12	18	22	28	23	33	34	34	42	50	44	51	63	68	57	66	76	73	88	62
									782	0.00392					196000000	3	0	1	0	0	2	2	4	3	7	2	8	8	14	14	17	20	15	35	29	32	41	52	42	51	68	63	61	54	81	78	66	80	58
									783	0.00238					196500000	1	2	0	0	0	3	4	2	1	4	4	8	10	17	15	16	23	29	28	26	38	27	42	55	48	62	55	68	49	71	76	88	84	82
									784	0.00278					197000000	3	1	0	0	0	2	3	0	3	5	5	4	9	14	11	17	21	17	21	31	32	36	50	51	49	60	71	58	71	60	73	93	73	55
									785	0.00373					197500000	1	1	0	1	0	1	0	3	0	4	4	11	12	13	15	21	17	26	32	34	37	41	36	41	50	62	63	80	65	71	78	89	74	78
									786	0.0025					198000000	2	1	1	0	0	2	1	0	2	1	6	10	11	19	12	12	22	26	25	23	20	45	36	45	49	46	52	67	60	68	79	77	76	75
									787	0.00365					198500000	0	1	0	0	0	1	1	0	2	3	8	10	10	15	18	20	27	24	29	31	31	36	39	60	55	58	56	66	80	71	73	64	72	78
									788	0.00465					199000000	1	1	0	0	0	2	0	1	1	5	3	3	9	8	15	18	16	19	15	28	30	38	50	49	58	62	72	79	64	67	64	69	77	76
									789	0.0028					199500000	1	1	1	0	2	0	2	1	1	0	5	9	9	11	8	18	37	15	14	30	23	41	44	48	48	70	60	77	72	75	73	70	74	65
									790	0.00362					200000000	2	0	0	1	1	0	3	1	0	6	8	10	7	10	14	19	22	30	22	20	50	30	37	32	71	50	71	72	71	79	69	86	90	78
									791	0.00248					200500000	0	1	0	0	0	0	1	0	4	1	5	11	16	14	22	12	24	34	29	27	36	33	40	49	51	54	69	62	56	78	76	69	56	70
									792	0.00192					201000000	2	1	1	0	1	2	0	1	1	2	3	10	8	7	14	13	29	26	19	24	37	34	52	36	50	69	66	57	67	56	78	78	84	70
									793	0.00235					201500000	1	1	0	0	0	1	1	1	0	2	6	6	10	10	12	17	15	26	20	30	25	37	51	51	44	52	60	54	64	71	79	69	64	59
									794	0.003					202000000	1	1	0	1	0	0	1	0	3	4	5	7	10	11	16	13	24	31	27	39	41	40	48	42	47	59	47	66	71	77	75	90	64	70
									795	0.00283					202500000	1	0	0	1	1	2	1	1	2	2	7	5	12	16	11	10	22	25	30	27	35	36	31	32	53	57	70	84	63	66	74	72	85	69
									796	0.00182					203000000	2	3	0	2	0	0	2	0	0	5	6	7	12	12	15	17	17	18	27	13	36	35	53	51	56	58	50	65	57	55	65	71	71	70
									797	0.00207					203500000	1	0	1	0	1	3	1	1	0	5	5	10	9	20	18	22	29	20	33	20	34	29	41	46	55	54	56	63	70	76	80	71	76	63
									798	0.00254					204000000	2	1	0	1	0	0	1	3	4	6	2	6	11	11	9	12	21	16	16	18	30	49	49	53	50	47	59	63	56	75	56	70	70	60
									799	0.0017					204500000	0	1	0	0	1	0	0	0	2	1	4	3	6	12	18	15	23	18	21	30	26	31	38	45	52	42	66	69	53	73	85	69	69	67
									800	0.00107					205000000	3	1	1	1	1	0	0	2	4	3	10	5	12	19	15	15	14	30	24	36	32	45	42	41	57	54	52	58	65	57	70	66	59	66
															205500000	3	0	3	2	0	2	0	1	4	3	12	5	14	7	15	14	19	15	28	32	24	31	41	38	60	47	65	55	70	81	100	61	76	80
															206000000	2	2	0	1	0	1	0	1	4	3	5	4	17	9	15	14	19	28	18	36	33	40	56	47	52	55	65	66	58	62	80	83	71	68
															206500000	1	1	0	1	1	0	0	2	1	2	6	9	7	10	20	17	22	16	27	21	25	39	41	48	54	60	71	76	64	59	71	59	71	59
															207000000	2	1	0	3	0	1	0	1	2	2	4	8	13	11	17	23	21	30	27	27	31	39	47	59	57	58	49	70	70	58	54	84	63	79
															207500000	2	3	2	0	0	0	0	1	3	2	4	6	12	7	14	13	17	23	31	20	27	49	44	37	49	65	59	65	60	86	64	66	60	53
															208000000	1	0	0	0	1	1	0	0	1	1	4	3	16	8	17	12	14	25	23	29	31	40	36	46	61	59	46	48	62	73	68	75	72	50
															208500000	0	1	0	0	0	1	4	1	2	4	5	4	9	14	11	23	16	20	25	25	35	41	45	55	61	58	43	69	94	55	67	69	69	74
															209000000	4	1	0	1	0	1	0	3	2	1	2	5	7	12	17	16	22	10	20	18	24	41	45	44	50	44	57	55	81	66	70	72	65	58
															209500000	3	1	0	0	0	2	0	2	2	3	3	8	6	8	22	19	15	18	29	23	29	37	39	46	36	67	48	65	47	74	66	65	80	63
															210000000	1	0	1	3	0	0	1	1	3	5	2	5	10	9	18	22	16	21	18	27	35	39	40	44	57	48	55	66	58	71	64	77	66	79
															210500000	3	1	0	1	0	0	2	2	3	3	2	5	12	10	15	13	18	20	33	25	37	34	38	52	68	52	56	62	65	70	58	79	62	68
															211000000	0	3	0	0	2	0	1	0	1	4	5	0	6	8	7	20	30	18	30	23	43	39	32	42	38	44	47	56	63	64	58	70	71	66
															211500000	3	0	1	0	1	1	1	0	3	2	1	6	5	11	11	16	19	21	29	20	35	32	32	53	57	44	61	76	55	53	75	69	64	60
															212000000	2	0	0	1	0	1	0	3	3	1	2	10	11	16	17	15	22	28	14	30	24	42	33	36	49	54	52	61	65	55	72	65	78	70
															212500000	2	2	0	0	0	1	1	2	3	6	3	6	11	7	25	10	13	22	22	28	34	31	42	46	51	60	45	65	85	72	71	79	70	62
															213000000	3	0	1	0	0	0	0	1	0	4	2	11	16	11	15	10	20	28	20	28	34	22	32	45	51	66	51	53	55	71	71	65	70	60
															213500000	3	0	0	0	0	1	0	3	0	2	3	6	11	8	20	15	23	21	13	17	25	33	45	43	58	59	59	65	81	56	54	67	60	68
															214000000	0	1	0	0	1	1	1	1	2	4	1	4	14	13	12	16	18	26	23	26	29	27	40	42	56	42	41	50	64	52	70	67	77	69
															214500000	0	0	0	1	0	0	1	0	2	0	4	9	8	9	9	19	26	19	19	21	23	47	45	29	37	51	58	59	79	75	84	58	85	59
															215000000	2	0	0	0	1	0	1	2	4	5	5	6	8	11	15	13	9	15	28	31	34	29	42	48	33	41	68	54	66	70	61	69	70	60
															215500000	5	1	1	1	0	1	3	1	2	3	3	7	6	15	10	14	34	21	24	22	32	28	35	47	61	56	54	58	73	62	62	68	63	52
															216000000	3	1	0	1	1	0	0	2	3	5	3	7	8	6	17	16	20	21	26	22	21	38	42	52	60	36	63	54	55	58	69	47	67	62
															216500000	3	0	2	1	1	1	0	2	2	3	2	6	3	7	9	18	26	20	35	32	32	30	41	43	44	55	47	67	55	50	79	73	62	67
															217000000	2	2	1	0	1	0	0	4	1	1	7	8	14	10	15	13	14	17	26	28	33	28	43	58	43	50	58	64	69	64	69	53	66	62
															217500000	3	0	0	0	0	1	2	0	0	5	5	8	12	7	14	16	13	30	17	22	27	42	44	29	48	36	68	58	49	62	70	76	67	68
															218000000	2	0	0	1	0	0	0	1	1	2	6	2	2	13	11	20	10	27	22	18	30	38	33	39	41	45	57	77	62	61	78	62	69	68
															218500000	0	0	1	1	0	0	0	0	0	2	5	4	7	12	11	23	19	24	14	24	26	38	43	44	46	54	56	49	62	65	78	64	53	60
															219000000	1	0	0	0	0	1	0	2	0	2	1	7	8	17	16	15	19	23	23	35	31	32	37	42	56	37	48	50	59	48	84	62	56	58
															219500000	0	1	0	0	0	0	1	0	2	2	8	7	12	10	20	23	18	21	19	28	35	40	40	51	44	37	56	57	64	75	57	73	70	69
															220000000	0	0	0	1	0	0	0	1	4	1	0	2	5	7	5	17	16	17	21	25	33	41	36	42	46	55	59	54	56	61	76	65	54	69
															220500000	3	0	0	1	1	1	0	1	2	2	4	3	4	8	11	22	27	20	25	26	21	38	52	48	48	52	45	59	60	67	60	71	68	50
															221000000	3	3	1	0	1	0	0	0	2	1	7	9	13	13	21	28	23	16	21	22	33	36	43	51	46	56	55	57	49	49	58	52	69	60
															221500000	0	1	1	0	0	0	2	0	1	3	2	4	11	6	15	22	19	21	26	24	25	27	46	48	50	40	37	45	60	45	72	73	58	75
															222000000	1	0	1	0	1	1	3	4	2	3	2	9	5	12	16	18	17	27	19	30	32	29	40	40	53	56	42	59	51	55	71	59	71	68
															222500000	1	2	1	0	0	2	0	1	0	4	2	3	6	5	16	16	22	14	20	26	30	39	43	52	42	43	61	60	63	58	63	54	64	65
															223000000	2	0	0	0	1	1	2	0	4	0	2	5	6	9	18	13	14	18	17	24	28	33	35	38	42	53	53	46	56	49	70	64	74	68
															223500000	3	1	1	0	0	0	3	2	2	4	5	8	6	13	15	26	9	22	25	25	34	30	33	34	46	38	51	58	69	61	67	71	66	60
															224000000	2	0	2	1	0	0	0	2	1	1	6	6	3	16	15	17	21	19	20	34	26	30	42	37	61	58	61	54	70	57	82	69	51	64
															224500000	4	1	0	0	0	1	3	1	1	2	11	7	6	9	14	21	16	11	24	28	29	37	28	51	55	52	49	52	69	65	56	47	69	55
															225000000	2	1	0	0	1	1	5	1	1	2	4	4	5	17	9	12	17	16	10	26	35	29	37	42	39	47	53	57	66	56	69	68	52	78
															225500000	0	0	1	0	0	1	1	2	2	3	2	6	8	13	8	14	17	15	22	20	32	46	30	39	43	46	57	48	40	61	70	59	73	62
															226000000	1	1	2	1	1	0	0	0	3	3	4	7	9	10	11	15	14	21	31	23	25	40	41	33	38	44	60	60	60	58	46	62	60	56
															226500000	4	0	0	2	2	1	1	2	2	3	6	4	11	5	13	16	11	23	21	32	30	25	25	37	55	50	50	69	58	75	61	71	63	67
															227000000	2	1	0	0	3	0	1	1	1	10	7	9	6	11	5	13	9	26	19	30	30	33	33	47	45	41	49	61	57	54	69	66	53	54
															227500000	1	1	0	0	1	1	0	2	3	3	3	7	7	9	11	8	18	22	17	30	28	35	31	46	41	62	52	56	57	65	64	51	69	58
															228000000	3	0	2	0	0	1	0	0	2	3	4	3	6	15	12	19	13	17	35	29	25	23	30	37	44	44	39	51	66	62	43	54	55	62
															228500000	4	3	0	1	2	1	1	0	1	0	2	6	5	5	10	13	14	23	23	26	22	35	31	37	40	62	54	57	52	72	54	58	69	59
															229000000	2	0	0	0	0	0	1	2	6	7	4	6	7	7	17	16	13	21	29	34	25	23	36	44	52	44	50	51	48	66	63	55	55	62
															229500000	2	2	1	0	1	0	1	1	3	2	8	4	10	6	15	22	17	17	15	31	20	37	33	34	46	55	49	64	70	70	74	54	59	53
															230000000	0	1	0	1	0	1	0	4	2	0	9	7	6	11	8	21	19	23	24	31	37	23	33	44	48	44	52	70	67	61	63	62	60	58
															230500000	0	0	1	1	0	0	1	3	4	0	3	7	8	6	8	15	15	25	24	26	21	35	34	43	50	51	60	67	65	73	62	68	60	47
															231000000	2	1	1	0	1	0	2	3	1	4	4	5	7	12	12	11	9	21	28	25	29	21	30	35	43	42	53	50	53	53	66	67	66	73
															231500000	0	0	0	0	0	2	0	0	0	4	6	5	8	6	10	19	16	18	22	26	25	44	41	45	54	57	61	46	58	49	70	52	65	61
															232000000	1	0	0	1	1	0	0	0	4	6	2	6	11	8	10	24	18	18	30	28	43	42	36	31	44	44	53	46	65	55	59	70	65	76
															232500000	2	0	1	1	1	1	2	2	3	1	4	8	7	10	14	16	17	27	11	25	22	38	36	41	33	65	50	54	46	59	59	62	58	62
															233000000	2	0	0	1	0	0	0	3	6	0	1	5	7	11	13	21	19	21	18	29	24	41	27	50	44	44	49	58	57	47	39	64	60	57
															233500000	1	0	1	0	0	0	4	2	4	2	5	2	7	6	18	12	11	18	26	18	24	22	29	36	44	45	53	48	56	62	59	51	61	67
															234000000	3	0	1	0	2	0	0	1	2	2	6	2	7	7	17	8	16	21	20	24	28	40	37	41	44	60	63	57	55	65	44	63	53	61
															234500000	0	0	0	0	0	1	1	5	1	6	2	2	11	15	10	14	12	13	20	23	31	28	40	36	44	55	45	53	50	52	54	48	64	66
															235000000	2	0	0	0	0	0	3	0	1	1	4	6	10	14	10	15	19	16	16	22	28	37	38	42	48	52	54	43	47	54	55	55	57	53
															235500000	5	2	0	0	0	0	0	0	2	1	1	6	9	13	10	16	18	16	22	32	31	26	41	48	44	49	45	43	56	61	70	57	59	77
															236000000	4	1	0	1	0	1	1	1	2	2	9	3	11	7	5	17	9	17	25	28	31	31	40	30	54	42	50	50	63	61	68	64	62	66
															236500000	2	0	1	0	1	1	0	0	1	4	3	6	4	9	15	10	17	16	20	27	32	23	29	25	31	51	49	51	57	50	63	69	55	48
															237000000	0	2	0	0	1	0	0	1	1	0	4	5	10	12	9	17	17	24	19	34	31	28	39	42	38	43	58	57	58	62	48	49	49	47
															237500000	0	0	0	0	2	1	0	2	1	3	5	4	10	10	10	14	15	19	31	27	31	30	29	51	38	37	53	65	46	61	53	52	64	56
															238000000	3	2	1	0	2	1	0	2	0	4	6	5	4	8	11	11	22	28	24	23	24	41	33	41	49	56	44	55	53	54	58	46	45	61
															238500000	2	0	0	0	1	2	0	0	0	3	2	7	7	8	14	21	13	27	15	20	26	27	31	29	61	46	43	51	49	76	58	48	67	56
															239000000	0	0	0	0	1	0	1	2	1	2	2	10	6	11	9	15	18	21	22	23	20	33	41	49	35	53	49	46	57	69	66	68	60	71
															239500000	1	2	1	2	2	2	2	2	0	6	3	12	4	7	16	13	17	16	24	37	27	25	39	40	30	39	58	54	66	51	54	49	58	56
															240000000	2	1	1	0	0	0	1	0	1	2	6	8	8	7	7	17	16	20	33	17	29	39	38	40	46	47	57	59	42	58	60	54	53	52
															240500000	1	0	0	0	1	0	2	2	4	4	3	1	9	7	11	17	11	12	22	23	33	35	33	39	41	53	53	45	57	58	35	69	59	55
															241000000	0	0	0	1	1	1	2	2	0	3	4	5	6	7	8	8	14	21	15	21	18	28	29	36	49	50	61	51	50	59	48	53	55	48
															241500000	2	1	0	1	0	0	0	1	0	3	3	5	9	8	14	12	13	18	26	18	25	27	34	32	39	44	49	47	49	64	59	52	58	65
															242000000	1	0	0	0	0	0	0	1	1	0	5	5	10	15	12	11	8	23	13	23	24	35	34	34	35	37	39	48	51	62	58	58	58	55
															242500000	2	1	2	1	2	2	0	1	0	1	3	5	11	11	15	14	10	13	24	23	23	37	34	38	37	49	50	37	46	57	53	69	49	46
															243000000	1	2	1	0	1	0	0	4	1	1	5	4	11	5	16	13	23	14	21	19	24	27	35	29	26	45	54	51	53	72	57	69	58	56
															243500000	3	1	1	1	0	0	0	2	0	2	0	2	7	7	17	15	19	11	12	24	38	31	27	30	54	54	53	49	48	60	78	62	60	59
															244000000	4	0	0	0	0	0	0	0	3	3	7	4	10	8	7	11	17	17	13	16	21	35	22	38	41	52	44	50	52	53	60	56	64	53
															244500000	2	1	0	1	0	2	1	0	0	1	2	5	8	9	13	15	14	14	21	19	17	29	45	41	35	36	53	50	46	59	58	70	68	41
															245000000	1	0	0	1	0	1	1	2	2	2	3	7	5	10	13	14	18	21	20	24	21	27	27	49	34	48	40	44	41	39	46	69	41	55
															245500000	1	1	1	0	0	1	1	1	2	3	6	10	11	8	7	12	10	24	24	27	23	34	28	42	38	34	55	39	52	46	49	68	49	51
															246000000	2	1	0	1	0	0	0	0	0	2	3	6	3	6	12	9	25	20	24	27	30	28	41	39	37	35	54	39	51	50	53	64	46	61
															246500000	2	0	1	0	1	0	4	0	1	2	3	7	6	9	14	11	18	21	16	32	14	21	29	36	50	32	51	54	47	47	51	79	60	80
															247000000	0	0	0	1	1	1	1	0	1	2	4	4	5	13	22	11	19	16	19	26	23	31	29	40	38	46	41	56	55	59	52	61	52	60
															247500000	1	0	0	0	1	4	1	3	2	1	11	4	9	6	13	11	20	12	18	12	26	35	28	51	52	41	32	45	54	59	54	44	69	62
															248000000	1	4	1	0	0	1	2	0	2	1	2	5	2	18	7	18	16	18	16	23	26	28	37	36	30	36	54	46	62	57	55	55	42	43
															248500000	0	0	1	1	0	1	1	0	2	1	3	4	10	6	11	17	14	11	25	26	19	27	42	39	42	42	50	49	53	52	61	51	55	65
															249000000	4	0	0	2	0	0	2	1	1	8	3	5	7	13	6	10	15	23	25	23	19	30	32	36	43	42	52	43	51	40	65	49	61	53
															249500000	3	0	0	0	1	0	2	3	1	3	3	5	6	10	13	10	16	9	25	22	30	30	29	28	31	44	44	47	57	57	47	63	53	60
															250000000	2	1	0	0	0	0	1	0	3	1	6	5	9	12	13	11	17	21	21	22	22	36	40	41	48	45	45	54	50	44	50	70	68	57
															250500000	1	2	1	0	0	0	0	3	3	4	3	1	10	6	10	7	12	15	26	21	28	30	34	37	31	41	45	57	61	39	63	52	65	59
															251000000	2	0	1	2	0	1	0	1	0	2	1	2	6	9	11	16	18	17	21	29	24	32	35	34	36	51	54	55	57	63	52	53	46	45
															251500000	3	1	0	1	0	0	1	0	2	2	3	5	4	9	19	16	21	17	16	22	33	36	30	48	42	51	57	58	47	75	71	54	66	51
															252000000	1	2	0	1	0	2	1	1	2	5	5	9	5	8	14	16	16	8	20	23	22	25	27	38	40	53	50	47	59	50	48	58	59	70
															252500000	0	0	0	1	0	1	1	2	2	2	2	2	5	11	9	12	13	25	21	23	27	22	25	42	38	43	38	36	43	44	57	57	54	48
															253000000	1	0	2	1	1	2	1	0	2	5	4	4	8	7	5	11	10	16	18	24	24	21	33	30	38	40	29	49	46	51	69	48	54	55
															253500000	1	1	2	1	1	1	0	1	2	1	1	5	6	7	10	11	13	16	19	23	20	21	24	33	42	54	38	50	47	61	41	61	63	45
															254000000	2	0	0	2	0	0	1	4	4	4	3	6	6	10	11	12	11	20	14	21	21	29	24	38	43	39	48	44	38	63	48	63	56	47
															254500000	1	0	0	0	0	1	2	0	2	2	4	4	7	2	7	9	13	17	17	29	33	33	39	40	41	35	40	53	43	42	61	52	66	42
															255000000	1	1	0	2	1	1	0	4	2	1	5	9	7	10	24	13	16	23	14	20	21	22	45	32	46	37	38	50	47	52	74	59	58	41
															255500000	1	0	0	1	0	1	0	0	0	4	3	6	10	8	12	12	13	14	23	21	26	37	31	41	35	36	40	42	51	56	48	47	57	48
															256000000	0	0	0	2	0	5	2	5	1	1	1	3	9	8	13	20	10	17	28	16	26	29	40	29	38	42	42	66	53	30	58	45	55	59
															256500000	1	0	2	0	1	0	1	2	2	3	5	3	8	8	15	10	19	23	16	28	24	28	34	31	44	45	41	52	46	40	56	41	54	53
															257000000	2	1	0	0	2	1	2	0	5	0	2	5	8	8	9	19	14	22	27	18	26	28	29	32	38	43	45	46	53	56	63	36	49	51
															257500000	2	0	1	1	0	2	1	3	1	5	3	8	2	7	11	9	9	19	10	22	27	34	35	30	38	35	40	44	48	44	47	57	42	39
															258000000	0	0	0	0	0	0	0	1	2	2	3	3	8	4	13	19	13	13	29	18	21	36	31	28	31	40	50	50	46	46	56	54	54	61
															258500000	1	1	2	0	1	0	1	1	1	3	6	5	8	6	8	7	15	13	21	26	29	32	43	48	43	38	53	44	56	53	64	72	69	62
															259000000	2	0	1	0	2	0	2	1	3	1	4	1	6	10	13	20	13	22	17	17	20	27	36	31	59	31	47	43	57	57	56	53	52	63
															259500000	0	0	0	2	1	0	1	3	5	0	3	3	11	9	13	10	18	19	18	19	28	26	30	30	30	29	39	41	49	39	69	50	54	60
															260000000	1	0	1	1	0	1	0	2	1	1	3	4	4	6	8	16	15	19	11	25	27	26	35	33	36	44	42	46	42	52	57	48	52	33
															260500000	1	1	0	2	0	0	1	1	1	1	6	3	2	6	10	14	13	14	23	19	33	25	27	32	40	43	36	30	52	44	49	44	66	58
															261000000	1	1	0	0	2	1	0	0	0	2	1	7	5	13	14	16	13	14	19	23	25	22	50	33	32	39	46	45	41	50	57	75	39	56
															261500000	0	0	0	1	0	0	0	2	2	7	4	7	10	13	11	15	18	10	10	18	21	28	34	36	33	38	43	47	51	58	62	45	45	40
															262000000	2	0	1	1	0	0	0	1	1	4	5	4	6	11	9	20	20	11	14	21	27	31	35	41	37	40	42	42	48	53	42	53	47	45
															262500000	0	0	1	0	0	2	2	1	0	0	5	4	7	5	10	21	8	29	16	17	27	24	33	38	45	36	44	46	40	48	55	54	47	42
															263000000	4	2	0	0	0	1	1	1	1	1	4	4	3	8	9	10	13	18	21	21	22	32	28	29	41	36	44	54	35	48	46	50	56	51
															263500000	1	0	0	1	0	2	0	1	0	1	3	3	7	7	15	16	15	20	12	22	26	25	28	39	43	36	40	43	54	46	49	54	59	46
															264000000	3	0	2	0	0	2	0	1	1	1	2	3	9	2	11	9	16	20	15	21	29	22	23	32	27	43	44	45	53	42	54	63	51	42
															264500000	2	0	1	0	0	0	1	2	1	2	5	6	9	10	16	13	13	19	27	20	27	31	20	32	25	27	49	48	43	44	59	28	58	66
															265000000	1	0	3	0	0	0	0	2	1	5	4	7	5	15	16	18	16	14	14	23	33	20	33	35	39	36	43	39	39	41	57	52	53	55
															265500000	3	1	0	2	2	1	1	3	2	2	3	0	7	10	12	11	12	21	29	20	26	30	26	50	41	36	43	51	48	52	43	54	41	41
															266000000	0	0	0	1	1	2	3	1	1	1	6	3	12	6	12	18	8	23	10	28	21	28	30	32	47	31	44	39	49	43	56	48	50	55
															266500000	2	2	1	0	2	0	3	1	5	3	3	7	10	1	15	12	16	12	11	14	29	30	28	32	36	48	43	56	48	51	43	60	53	47
															267000000	1	3	0	0	0	0	0	2	3	3	7	7	2	13	11	11	12	9	18	18	27	28	34	33	30	41	36	40	22	50	55	53	40	44
															267500000	0	0	0	0	1	1	0	2	1	1	3	2	10	12	13	16	14	10	15	27	30	24	27	39	44	36	43	44	55	44	44	48	51	31
															268000000	0	2	0	0	0	1	1	2	1	1	3	2	7	14	7	13	26	15	14	18	18	20	17	35	28	47	44	45	46	50	47	39	49	61
															268500000	1	2	0	1	0	1	1	1	1	2	6	5	9	6	10	12	10	24	22	30	28	26	26	36	30	33	37	39	41	36	47	41	45	45
															269000000	1	0	3	0	0	1	3	2	1	1	2	3	5	8	14	13	14	12	11	19	29	25	28	24	41	40	46	48	43	45	42	50	60	52
															269500000	1	1	0	1	2	0	0	2	0	3	2	3	8	10	8	15	16	15	15	22	25	23	28	24	30	33	46	51	48	50	52	54	46	38
															270000000	2	2	2	0	0	0	0	0	1	3	1	3	3	7	9	14	25	15	11	22	14	28	32	36	48	59	57	64	42	40	55	45	48	47
															270500000	1	0	0	1	1	0	1	1	5	0	4	6	5	10	10	14	11	18	4	14	23	25	23	38	35	44	24	41	40	67	59	44	50	48
															271000000	1	2	1	0	1	0	0	2	3	1	1	4	5	8	9	16	18	20	25	15	26	35	31	29	38	39	51	51	48	46	49	45	55	42
															271500000	0	0	0	1	0	1	0	1	5	0	4	8	3	11	12	16	19	14	9	18	14	22	25	40	40	37	28	33	45	52	47	53	44	58
															272000000	2	0	0	0	0	0	0	0	2	7	2	6	7	13	10	9	14	11	21	23	24	34	35	37	26	47	50	38	42	50	45	58	59	54
															272500000	1	1	0	0	0	1	3	1	1	0	3	11	6	7	7	8	14	16	18	17	20	33	26	35	31	49	35	59	33	45	32	49	34	53
															273000000	0	1	0	1	1	0	2	0	4	1	2	7	6	10	9	16	11	9	17	23	27	16	30	32	43	37	50	26	41	49	37	65	63	37
															273500000	2	2	0	0	0	1	0	0	2	2	2	4	11	10	13	12	15	17	15	19	19	22	18	26	54	40	50	52	42	42	51	56	42	49
															274000000	1	1	0	1	0	0	0	2	0	4	1	2	7	7	18	12	7	15	19	17	17	36	29	47	27	37	39	61	46	47	55	64	48	45
															274500000	0	0	1	0	0	1	0	1	3	1	4	4	3	8	14	16	20	13	16	24	28	19	32	38	23	36	41	54	32	53	46	59	51	43
															275000000	1	0	0	0	0	1	3	1	1	1	4	1	9	9	11	13	4	21	15	22	18	23	24	31	31	37	43	51	50	59	48	49	57	61
															275500000	1	1	3	0	2	1	1	1	0	0	2	7	3	9	5	11	14	13	12	15	29	28	29	32	29	32	35	45	39	35	44	48	49	47
															276000000	0	0	1	0	0	0	1	2	0	2	2	5	3	7	6	20	15	18	21	16	28	31	31	23	43	44	41	48	39	30	37	31	59	48
															276500000	0	1	0	1	1	0	1	0	1	5	3	5	3	5	9	9	14	11	14	25	25	28	20	42	40	40	46	46	36	48	44	47	44	45
															277000000	2	0	0	0	0	1	0	0	1	7	2	3	4	10	11	9	16	8	16	20	24	22	25	31	34	37	41	26	35	36	48	48	44	36
															277500000	1	0	0	0	0	0	0	0	3	2	5	5	7	9	7	11	9	18	21	21	19	19	25	34	39	26	51	38	40	39	51	46	47	41
															278000000	1	0	0	0	1	0	1	0	2	3	6	5	7	5	7	6	18	19	16	16	17	24	30	42	27	30	37	41	29	51	45	41	66	49
															278500000	0	1	0	1	0	0	0	2	1	2	2	4	10	9	13	11	10	22	14	25	12	24	26	40	27	42	48	42	46	54	45	52	52	37
															279000000	3	1	0	0	3	0	0	1	3	2	3	10	5	4	9	10	10	18	18	24	26	23	38	23	39	31	44	42	48	41	47	54	42	51
															279500000	1	0	0	0	0	1	0	1	3	4	4	2	7	7	11	8	11	13	17	26	18	18	28	33	33	46	47	36	57	45	43	38	38	46
															280000000	0	1	0	0	0	0	0	1	0	1	6	1	5	5	9	17	18	21	18	18	18	36	30	27	39	38	41	45	45	47	48	42	39	42
															280500000	0	1	1	0	1	2	1	0	3	1	2	10	14	4	9	11	12	13	13	24	22	23	39	27	36	40	38	49	44	40	44	54	59	44
															281000000	1	0	0	0	1	0	2	3	0	4	2	5	5	3	5	6	10	16	20	25	19	24	26	26	29	37	45	36	43	44	36	42	45	35
															281500000	1	1	0	1	0	1	2	1	0	2	4	6	3	7	9	16	10	16	25	12	28	33	24	27	26	38	35	38	43	41	53	37	36	51
															282000000	0	0	2	0	0	1	1	2	2	1	2	4	8	11	11	12	15	19	25	16	30	29	28	30	32	47	45	45	47	57	46	46	46	47
															282500000	0	0	0	0	0	1	1	0	0	2	3	4	4	5	11	13	8	19	22	17	23	25	27	35	26	37	40	38	26	43	43	46	61	44
															283000000	4	0	0	0	0	0	0	3	0	4	1	4	10	7	6	15	15	17	12	20	24	25	22	31	39	36	33	48	42	40	43	41	46	47
															283500000	1	2	1	0	1	0	0	1	1	2	2	4	4	8	13	12	6	19	18	15	18	26	30	35	37	44	39	41	54	39	37	45	46	35
															284000000	1	1	1	1	2	1	1	3	1	4	3	4	7	10	6	8	14	10	18	13	17	16	23	35	27	31	38	50	52	33	37	35	42	36
															284500000	5	0	0	0	0	0	1	1	1	2	4	8	15	4	13	15	17	16	16	23	29	22	36	29	26	45	35	38	40	53	46	42	33	54
															285000000	0	1	0	1	0	0	0	0	0	1	2	4	5	7	6	9	11	19	14	14	18	22	23	41	28	33	29	28	28	55	39	47	47	44
															285500000	0	0	0	2	1	0	1	2	0	2	1	6	6	12	11	11	10	18	17	23	21	32	20	24	31	54	43	42	34	33	36	40	45	49
															286000000	0	0	0	1	1	1	0	1	1	3	3	4	5	10	11	18	18	11	11	26	22	17	38	26	35	45	35	49	41	41	52	50	63	46
															286500000	1	0	0	0	1	1	0	1	0	3	2	5	11	7	10	10	9	19	16	24	20	23	26	29	38	42	32	42	36	58	41	59	34	40
															287000000	2	1	1	0	0	0	0	0	3	2	3	5	5	10	13	10	8	14	14	24	25	38	28	30	44	35	42	48	34	43	31	46	51	43
															287500000	2	2	0	0	0	1	0	1	3	2	2	6	6	9	9	14	21	17	22	21	21	33	28	31	32	48	41	41	47	39	34	54	47	51
															288000000	0	1	0	0	0	1	0	1	0	4	2	6	8	8	10	7	15	9	18	19	26	23	27	30	21	43	43	40	46	40	51	49	51	43
															288500000	1	1	0	2	0	1	1	0	3	1	3	4	1	7	9	13	18	14	14	18	25	22	22	19	34	29	39	39	41	49	40	45	60	44
															289000000	1	0	0	2	0	0	0	0	0	3	0	3	2	12	9	18	18	22	19	17	20	25	27	31	34	40	34	43	40	42	51	33	47	42
															289500000	2	1	0	1	0	1	0	1	2	5	1	5	2	12	7	9	14	9	18	23	24	29	18	34	32	32	41	41	47	47	41	57	43	43
															290000000	2	2	0	3	0	1	1	2	1	0	2	3	6	0	10	13	16	13	9	21	21	25	27	33	23	31	35	48	45	48	40	49	42	37
															290500000	0	0	0	2	0	3	1	1	0	4	6	3	2	4	8	15	17	13	19	16	14	28	33	31	28	41	39	48	36	39	53	39	43	28
															291000000	0	0	1	2	0	1	0	1	0	3	2	2	1	6	14	11	10	16	22	18	29	26	32	23	20	27	34	31	31	40	45	36	50	47
															291500000	0	1	0	0	0	0	1	0	0	1	2	1	4	5	9	7	11	9	19	16	18	34	26	33	40	33	25	47	34	36	48	46	47	27
															292000000	3	0	1	0	0	1	1	0	0	1	2	2	12	7	8	12	19	12	21	19	14	30	22	23	27	34	33	50	29	41	42	38	48	42
															292500000	2	1	0	1	0	0	1	1	1	0	4	3	5	13	13	9	11	20	17	18	16	23	28	30	37	37	31	42	46	33	55	46	40	44
															293000000	2	1	2	1	0	2	2	0	0	0	4	3	5	5	9	12	21	19	18	15	24	21	27	24	20	36	33	48	38	50	40	54	50	48
															293500000	0	0	1	0	0	2	2	0	0	2	1	7	7	5	9	15	16	18	9	21	15	16	28	17	33	28	30	44	46	44	39	54	36	43
															294000000	2	0	1	0	0	1	1	1	1	2	1	7	5	1	11	6	14	21	13	14	15	33	19	35	29	52	36	31	44	45	40	38	40	38
															294500000	0	1	0	0	0	0	0	1	1	2	2	4	3	7	7	14	12	7	16	18	27	22	20	32	28	37	29	28	37	33	51	39	56	45
															295000000	1	0	0	2	0	1	0	1	1	2	1	2	7	15	8	12	12	22	10	15	14	22	25	38	30	33	32	42	43	37	39	37	43	35
															295500000	0	1	1	0	0	1	1	1	2	3	5	4	4	8	9	8	14	23	12	9	17	32	33	37	23	32	37	36	35	30	39	45	51	48
															296000000	1	1	0	0	0	0	0	1	2	0	3	4	4	9	10	14	11	18	16	24	16	16	21	26	22	38	39	37	41	53	40	48	55	47
															296500000	1	1	0	0	0	0	0	1	1	0	4	2	4	8	5	13	11	16	21	22	23	22	29	37	38	39	36	40	49	47	47	45	45	52
															297000000	3	0	0	0	0	0	3	2	2	5	3	6	4	7	6	9	13	17	10	23	19	25	25	28	44	42	44	36	37	52	38	32	29	33
															297500000	0	1	2	0	0	0	0	0	3	2	1	4	1	6	6	13	14	14	19	16	23	20	23	33	27	27	36	51	43	42	37	36	40	41
															298000000	1	1	0	0	1	0	0	0	3	1	4	2	6	7	8	7	7	11	17	16	14	17	36	30	32	35	33	37	38	46	33	33	51	39
															298500000	0	0	1	0	0	0	3	0	0	3	4	1	7	5	7	5	15	9	10	22	24	24	25	27	35	33	36	39	27	55	33	52	44	25
															299000000	1	0	0	0	0	2	0	1	3	1	9	4	4	4	7	5	16	15	17	14	27	27	18	28	30	33	48	40	40	39	43	36	59	40
															299500000	3	2	0	0	0	0	0	2	2	0	5	6	8	6	10	7	16	20	16	27	29	16	30	31	30	34	38	39	40	38	38	39	41	43
															300000000	1	1	1	1	0	1	2	0	2	3	3	2	9	4	11	9	9	20	12	15	20	17	32	25	22	39	45	32	33	40	44	39	44	43
															300500000	0	1	0	0	3	0	1	3	1	2	2	1	5	3	7	13	11	10	15	22	18	31	22	26	35	33	27	31	37	49	33	44	38	45
															301000000	0	0	0	1	2	1	0	0	4	2	1	1	7	1	6	9	11	15	15	18	17	24	35	33	31	46	36	32	37	44	35	36	41	42
															301500000	0	0	1	0	0	0	1	0	1	4	4	10	5	7	5	11	8	13	14	18	21	26	21	44	39	37	42	35	38	43	42	58	36	38
															302000000	0	0	3	0	0	2	0	0	1	1	0	4	4	6	5	14	17	15	17	20	14	23	18	25	29	35	40	30	38	35	48	39	51	47
															302500000	2	0	0	0	0	0	2	0	2	1	1	5	5	6	11	16	7	8	17	15	22	19	22	27	30	28	48	30	45	45	42	42	30	38
															303000000	0	3	0	0	1	0	0	2	1	1	2	5	4	4	8	9	12	22	11	11	17	29	29	28	35	39	33	35	36	44	38	51	54	39
															303500000	0	2	2	0	1	0	3	1	1	3	2	3	5	6	5	7	6	11	8	16	21	26	28	27	18	34	42	40	36	37	34	31	38	42
															304000000	1	0	0	0	1	0	1	1	3	0	2	2	8	6	6	14	10	8	8	25	13	24	22	26	34	35	37	37	35	32	41	40	45	55
															304500000	0	0	0	0	0	1	1	2	0	1	1	5	5	7	9	8	16	15	15	25	25	16	23	32	21	19	44	46	34	58	32	51	35	49
															305000000	0	1	0	0	1	0	3	0	2	2	2	5	6	5	5	6	16	19	19	16	20	21	25	26	39	40	28	42	38	49	39	42	48	43
															305500000	0	0	1	0	0	0	0	1	3	1	4	2	9	5	1	13	11	7	22	28	20	28	28	18	38	33	30	44	49	34	40	37	41	46
															306000000	2	0	1	0	0	0	0	0	3	1	2	3	11	6	5	16	9	9	15	19	21	20	25	28	26	41	32	46	37	30	38	48	43	33
															306500000	1	0	1	2	0	0	0	0	1	1	1	1	11	15	12	9	8	14	12	21	15	24	26	30	31	32	36	43	35	44	45	38	46	41
															307000000	1	0	0	1	2	1	2	2	1	2	3	7	4	13	9	5	10	11	15	12	19	15	25	24	33	36	29	29	48	44	47	42	30	33
															307500000	1	1	0	1	0	1	0	0	2	4	0	5	4	3	11	11	13	6	7	13	23	19	34	27	33	27	37	34	45	35	44	25	41	35
															308000000	0	1	0	0	1	0	0	0	0	2	3	3	7	10	9	13	8	10	15	13	21	21	27	25	24	33	25	26	34	33	36	37	37	43
															308500000	0	1	1	0	1	0	1	1	1	2	2	4	7	9	9	12	4	13	13	21	23	13	24	27	31	25	37	36	40	54	39	34	37	38
															309000000	1	1	1	0	0	0	1	1	1	3	1	3	1	6	4	7	11	13	22	24	27	22	28	32	43	43	44	37	42	35	39	46	36	30
															309500000	2	1	0	0	0	0	0	1	0	1	0	4	3	6	7	7	11	12	16	10	29	15	33	33	32	39	36	32	41	37	47	38	40	45
															310000000	1	0	0	1	2	0	0	1	0	0	2	5	3	5	5	8	9	12	19	16	15	22	25	25	35	33	27	49	42	45	41	56	37	37
															310500000	0	0	0	1	0	1	0	1	2	2	7	5	4	10	8	7	16	10	18	17	20	18	28	26	23	23	37	31	26	29	40	42	32	38
															311000000	0	1	0	1	0	1	1	0	1	1	3	2	4	12	11	11	11	14	23	24	19	18	23	35	39	31	31	38	29	46	35	51	42	39
															311500000	2	0	1	0	0	0	3	0	1	2	1	4	5	12	11	8	18	11	19	27	20	21	18	23	29	27	46	27	30	36	37	41	36	44
															312000000	4	1	2	2	0	0	1	0	1	1	4	3	9	4	15	8	12	7	11	21	14	31	25	29	46	30	38	39	36	38	39	41	44	42
															312500000	1	0	0	2	1	0	0	3	1	1	4	9	6	12	6	6	13	12	13	16	23	25	31	31	34	27	28	33	35	33	39	37	41	41
															313000000	0	1	1	0	0	0	0	0	1	1	3	4	1	3	7	12	10	7	10	23	16	17	28	29	21	31	33	35	31	37	37	36	45	41
															313500000	2	1	1	0	0	2	0	1	1	2	0	3	4	4	8	13	6	16	13	14	18	25	22	35	37	39	34	30	48	41	47	41	41	28
															314000000	1	1	0	0	0	0	0	1	1	1	1	4	2	7	6	11	15	12	12	9	17	24	27	33	29	35	34	28	51	37	35	29	43	44
															314500000	1	0	1	0	0	0	1	0	5	2	6	7	10	7	11	2	11	16	11	19	19	17	29	24	33	26	41	33	28	41	56	41	40	52
															315000000	0	2	0	0	1	0	0	2	3	0	3	1	8	8	11	10	10	15	14	17	20	18	25	23	40	29	37	35	41	50	32	33	49	44
															315500000	0	0	2	1	0	3	0	1	1	3	2	9	5	6	7	14	12	16	13	16	22	22	21	18	33	35	38	32	37	42	30	32	30	33
															316000000	5	0	1	1	0	0	1	1	0	2	2	3	2	2	13	11	8	13	17	23	20	29	20	28	23	31	34	35	38	46	30	36	31	41
															316500000	1	0	1	0	2	0	4	1	1	3	3	3	3	4	5	4	15	11	14	16	17	15	22	30	34	33	31	37	43	27	41	34	29	36
															317000000	0	0	0	0	1	2	0	0	1	2	2	4	1	5	6	9	5	18	13	16	20	34	18	20	23	37	34	41	33	37	39	33	50	19
															317500000	0	0	0	0	1	0	0	1	1	1	0	9	4	6	9	6	6	16	18	7	18	18	19	25	33	32	38	44	31	36	56	34	31	42
															318000000	2	0	1	2	0	0	0	1	1	1	3	3	8	3	4	8	12	16	10	12	16	16	32	29	29	26	25	29	51	32	30	41	27	34
															318500000	0	0	0	2	1	0	1	0	3	3	1	0	6	4	12	6	17	10	11	16	17	21	26	31	34	32	19	32	31	33	30	37	45	34
															319000000	1	0	1	1	1	0	1	1	0	3	2	2	5	6	8	8	15	13	11	22	24	27	17	29	32	31	33	38	38	48	46	32	34	31
															319500000	0	0	2	0	1	1	1	0	0	1	0	4	1	7	4	6	7	4	21	14	21	18	29	24	32	35	22	35	35	43	37	39	37	42
															320000000	0	0	0	0	0	0	0	1	1	1	1	4	4	12	10	14	11	12	14	18	33	19	22	26	39	29	24	41	29	30	36	44	35	42
															320500000	3	3	1	1	1	1	0	1	0	0	2	2	7	7	4	6	6	3	23	13	14	14	18	26	24	26	33	31	47	35	37	36	35	38
															321000000	1	1	0	0	0	1	2	0	0	2	2	2	6	7	10	9	12	13	8	7	11	25	21	25	34	20	27	34	34	38	39	32	50	44
															321500000	1	1	0	0	1	1	2	1	1	2	2	3	5	10	8	10	9	10	17	14	19	23	19	23	26	36	33	24	35	36	32	45	37	43
															322000000	1	0	0	0	1	0	0	0	0	2	2	2	2	3	6	10	8	16	15	18	16	17	18	26	18	39	28	44	32	47	25	38	47	40
															322500000	1	1	2	1	0	0	0	0	0	2	4	7	6	2	6	10	9	13	14	15	19	17	22	27	28	32	26	33	33	43	32	46	34	30
															323000000	1	0	0	0	0	0	1	1	1	0	2	4	6	7	7	7	8	7	16	12	22	14	19	30	28	31	39	31	42	36	37	38	41	23
															323500000	1	1	0	1	0	0	3	3	0	3	3	1	5	4	12	9	13	10	11	10	15	26	24	25	24	29	20	39	25	32	40	30	49	41
															324000000	0	0	0	0	0	0	1	1	0	1	5	3	4	6	5	5	11	11	11	17	19	25	18	24	27	31	25	50	37	35	31	38	39	41
															324500000	3	0	0	0	0	0	0	0	1	3	4	2	5	9	7	6	12	7	15	13	18	22	15	27	39	23	43	30	27	38	40	42	51	35
															325000000	0	0	0	0	0	0	0	1	4	3	3	4	6	3	7	15	6	15	7	16	14	17	17	25	24	32	39	28	28	30	47	45	39	36
															325500000	0	1	1	0	0	0	0	1	3	1	3	1	3	5	6	8	12	11	17	11	13	14	23	15	30	34	30	40	37	41	43	36	34	25
															326000000	3	1	0	1	0	0	0	1	2	0	9	9	4	8	6	9	15	15	14	15	20	16	13	34	25	32	35	39	24	16	34	28	46	49
															326500000	1	0	0	1	1	0	0	1	3	2	2	3	2	5	7	11	11	14	10	15	23	14	25	21	29	30	35	38	29	41	32	32	32	41
															327000000	3	1	1	1	1	0	0	0	0	4	1	2	5	4	10	5	9	9	12	17	15	13	19	25	23	28	27	40	36	44	36	35	36	47
															327500000	2	1	1	0	0	0	0	1	2	2	4	1	5	7	11	6	16	15	12	17	21	22	24	21	19	32	25	18	26	28	33	30	34	47
															328000000	1	1	0	2	0	1	0	2	3	2	4	4	7	11	9	8	12	11	15	19	17	17	21	19	46	28	33	40	28	41	49	38	40	39
															328500000	2	0	0	0	0	1	0	1	1	4	5	1	5	9	7	8	6	12	20	23	23	23	31	26	33	27	33	27	30	40	30	34	32	40
															329000000	0	1	1	1	0	2	0	0	2	0	1	5	3	5	5	7	10	11	18	18	13	12	23	33	26	37	25	44	34	27	39	44	44	39
															329500000	0	2	0	0	0	1	0	1	1	3	1	4	11	3	13	7	16	12	8	9	18	15	24	22	27	24	29	47	48	33	28	34	32	43
															330000000	2	0	0	1	1	0	1	1	0	2	6	1	10	6	17	9	16	11	13	11	18	21	29	28	25	44	31	30	27	23	31	36	35	45
															330500000	0	1	0	0	0	1	0	0	1	0	2	2	4	5	13	7	9	16	7	16	14	24	14	21	29	22	26	22	37	35	35	38	34	30
															331000000	2	1	0	0	0	0	0	0	3	5	5	6	0	4	10	5	14	10	11	15	17	18	24	21	33	34	30	24	27	29	36	40	44	42
															331500000	0	0	0	0	1	0	1	0	0	1	3	1	4	6	7	10	9	5	8	15	20	21	19	20	28	26	39	30	44	29	33	33	49	38
															332000000	1	0	0	1	1	0	1	1	2	2	2	3	2	6	8	4	10	9	8	15	16	28	23	22	28	38	29	34	33	29	34	32	36	35
															332500000	1	0	0	1	1	0	0	1	1	1	1	5	3	4	8	12	11	15	17	6	18	21	21	18	24	28	28	17	37	42	36	36	27	19
															333000000	0	1	0	1	0	0	0	0	2	1	6	7	3	5	7	7	11	20	15	19	25	20	26	30	22	37	33	28	38	41	48	27	36	38
															333500000	0	1	0	0	1	0	1	0	1	1	2	3	4	3	6	8	10	12	14	15	17	21	16	25	27	32	34	35	39	40	37	40	27	28
															334000000	2	0	1	0	0	3	1	2	4	1	1	3	5	4	10	6	8	11	5	13	19	21	21	23	31	39	22	22	32	30	34	28	42	30
															334500000	0	2	0	0	1	1	0	0	2	1	4	4	3	8	6	11	7	3	11	16	16	22	22	22	28	33	24	37	36	35	28	37	47	36
															335000000	1	2	0	0	0	0	2	0	0	2	2	3	5	8	7	5	7	10	14	11	20	23	14	26	22	34	24	31	28	36	24	39	34	32
															335500000	0	0	0	1	0	0	0	0	1	4	2	2	2	2	6	8	8	10	15	14	32	15	14	30	21	26	42	29	33	34	35	37	39	28
															336000000	3	1	0	1	0	1	0	2	0	2	0	5	3	4	4	11	11	9	11	12	14	20	17	22	30	30	28	28	25	30	30	30	44	33
															336500000	1	2	0	0	0	1	0	0	1	0	2	7	5	5	14	12	15	13	16	19	19	16	26	23	17	29	33	34	33	32	31	36	36	32
															337000000	1	0	0	0	0	2	2	1	0	0	3	2	7	8	9	8	13	18	15	15	18	24	26	33	28	29	34	33	39	36	39	32	36	32
															337500000	0	1	0	1	1	1	1	0	0	1	0	5	8	4	4	6	11	17	5	14	15	22	22	23	24	29	25	25	34	21	37	30	33	29
															338000000	2	1	1	0	0	0	1	0	2	2	2	4	6	11	4	4	7	8	16	15	12	19	23	22	23	29	37	27	28	45	26	43	36	39
															338500000	2	0	0	1	0	0	2	1	0	1	2	4	4	3	3	8	7	12	16	17	15	20	32	17	23	27	30	23	27	26	32	40	25	39
															339000000	0	1	1	0	0	0	0	0	1	0	1	5	1	7	8	3	11	15	13	18	25	23	16	23	23	43	26	32	23	28	35	31	34	31
															339500000	0	1	1	0	1	0	0	1	1	3	2	4	4	5	5	15	12	19	15	15	12	22	22	35	26	31	43	48	29	30	37	33	49	31
															340000000	4	0	0	0	0	0	1	2	0	1	1	2	3	3	9	6	9	14	17	15	11	20	19	20	12	23	38	40	39	37	28	44	32	28
															340500000	1	0	1	0	0	0	0	0	1	0	1	6	7	3	3	8	11	15	13	10	19	13	23	19	29	18	16	30	40	25	29	34	38	38
															341000000	2	0	0	0	0	1	0	0	0	3	0	4	6	3	6	13	8	13	21	19	15	16	17	24	27	28	16	33	33	30	47	40	32	22
															341500000	1	0	1	0	0	1	1	1	3	1	0	3	4	4	5	5	6	5	14	12	14	16	19	22	26	30	31	31	38	22	37	37	44	31
															342000000	2	0	0	0	1	0	0	0	2	1	3	5	4	14	6	5	6	12	13	16	20	19	21	22	29	36	30	27	30	36	32	45	23	28
															342500000	3	2	0	0	0	1	0	0	0	0	1	3	4	10	9	11	9	10	19	9	21	15	19	18	20	22	31	27	36	39	41	15	33	33
															343000000	1	0	0	0	0	0	0	3	0	3	2	4	7	6	7	9	9	9	9	17	20	13	18	29	28	25	30	36	24	26	30	31	42	33
															343500000	1	1	0	0	0	0	1	1	0	2	1	4	4	5	8	10	14	10	12	16	14	15	20	36	24	34	35	36	30	40	41	31	17	37
															344000000	2	1	0	1	0	0	0	0	1	3	3	1	5	8	5	8	8	14	9	16	18	17	23	26	33	38	33	32	45	23	36	38	35	32
															344500000	2	0	0	0	1	0	1	0	1	1	2	0	7	7	3	11	8	9	9	17	11	15	24	17	27	37	39	39	30	28	37	24	30	49
															345000000	0	0	0	0	1	2	0	1	0	1	3	2	5	7	2	8	9	10	14	14	12	21	28	24	25	19	22	35	34	29	32	29	34	27
															345500000	1	0	0	0	0	1	1	0	1	2	2	5	2	8	9	7	8	9	6	17	15	18	18	25	27	29	44	33	26	34	25	34	39	33
															346000000	1	0	2	0	2	1	1	1	0	2	2	6	6	7	9	12	6	9	14	11	14	19	26	37	32	22	23	25	24	34	39	37	32	33
															346500000	1	1	0	0	0	2	2	1	2	0	5	3	4	2	10	9	13	12	14	12	20	18	22	25	31	30	35	33	26	31	30	39	29	33
															347000000	0	0	1	1	0	0	0	0	2	3	2	1	6	8	9	9	9	9	7	11	17	17	17	21	26	21	19	25	37	35	29	43	37	28
															347500000	0	2	0	0	0	0	0	3	0	2	3	2	4	7	12	6	8	12	18	15	12	11	11	19	23	27	29	30	25	53	34	40	40	40
															348000000	0	0	0	0	0	0	1	0	2	1	2	5	4	10	7	7	13	10	13	14	11	11	15	22	33	30	36	20	32	25	37	35	29	34
															348500000	0	0	0	0	0	0	2	1	0	2	1	2	4	8	8	10	6	6	7	17	18	12	14	32	20	28	33	17	21	38	29	33	31	26
															349000000	0	0	1	0	0	1	2	0	0	2	3	0	7	7	9	7	10	12	18	14	15	15	12	23	23	22	34	26	29	41	33	31	33	31
															349500000	2	1	1	0	0	0	1	1	0	2	3	2	2	5	5	13	8	11	7	11	15	25	14	22	21	25	27	35	35	31	45	30	22	25
															350000000	0	0	0	0	0	1	0	1	0	1	0	6	1	9	12	8	11	14	13	21	31	13	17	27	24	22	36	35	24	26	44	30	36	44
															350500000	1	1	0	0	1	0	0	0	1	1	1	2	3	6	8	11	5	8	10	14	19	14	27	23	26	40	25	25	27	24	25	35	42	31
															351000000	1	0	0	1	0	0	1	0	0	0	2	5	3	5	7	9	7	11	9	14	16	28	21	22	20	32	38	29	19	35	38	23	29	27
															351500000	1	0	0	1	1	2	1	0	2	0	1	1	0	8	10	14	16	12	9	8	19	12	21	16	15	38	42	28	33	30	23	23	35	27
															352000000	0	0	0	2	0	0	0	0	2	0	0	3	0	5	7	10	8	10	9	16	18	22	16	31	26	25	27	27	34	37	37	33	32	33
															352500000	0	2	0	0	0	0	0	0	0	0	1	5	4	6	0	7	13	8	13	12	20	6	14	19	26	15	36	30	22	42	43	33	31	22
															353000000	2	2	0	0	0	0	0	1	1	1	2	1	4	5	5	6	5	7	13	16	13	21	16	18	32	29	33	34	36	24	40	34	36	28
															353500000	0	1	1	0	1	0	0	1	0	1	2	1	5	5	5	8	8	9	9	8	18	14	25	18	24	37	29	26	27	29	42	26	33	34
															354000000	1	1	1	0	2	0	1	0	1	0	2	1	2	7	6	8	9	10	11	11	14	12	22	23	21	25	24	32	36	29	33	25	34	25
															354500000	1	1	0	1	0	2	1	0	2	4	2	3	5	9	3	4	15	11	3	15	11	17	13	19	17	21	29	28	36	34	49	42	34	28
															355000000	1	1	0	0	0	3	2	0	0	1	3	2	6	8	5	5	19	14	12	14	17	14	10	19	24	21	30	34	32	36	27	22	23	30
															355500000	1	0	3	0	0	0	0	0	1	5	0	2	5	3	7	10	7	14	7	13	15	19	23	29	31	27	25	33	24	33	27	24	40	43
															356000000	0	0	0	0	0	0	0	0	1	5	4	7	6	6	10	8	8	9	11	7	10	26	20	28	21	22	27	25	35	29	38	42	33	31
															356500000	0	1	2	1	0	0	0	0	3	1	1	0	5	5	5	8	5	9	15	17	13	18	18	18	23	27	29	20	25	34	32	40	32	29
															357000000	0	1	0	0	0	0	1	0	1	6	0	6	6	7	3	2	8	10	15	20	21	24	17	17	28	26	29	20	31	33	32	32	37	23
															357500000	1	0	0	2	0	1	0	0	1	2	1	7	1	5	4	9	10	10	15	11	21	18	19	16	32	23	22	19	22	23	22	31	29	28
															358000000	0	3	1	1	0	1	0	0	0	0	2	4	4	5	5	12	7	13	12	17	19	17	31	20	20	26	17	19	16	41	39	40	33	28
															358500000	1	0	2	0	1	1	0	0	0	0	2	3	5	7	7	9	6	13	6	11	16	14	20	15	26	28	27	26	43	27	26	37	34	27
															359000000	3	0	0	1	0	0	0	0	0	2	3	3	4	6	5	11	3	5	15	14	15	20	15	21	22	31	27	25	27	31	27	26	30	31
															359500000	1	1	0	0	0	1	0	2	1	1	1	6	5	7	5	5	5	6	23	14	11	17	23	29	25	34	22	36	36	33	27	24	24	41
															360000000	0	0	0	0	0	1	0	1	2	1	1	4	3	6	6	5	5	9	9	17	7	21	21	30	23	24	38	28	23	35	33	34	39	39
															360500000	3	3	0	1	0	0	0	1	1	1	3	0	4	2	5	6	11	9	15	12	12	16	26	23	23	35	30	31	25	35	30	29	25	34
															361000000	1	0	0	1	0	0	0	3	1	2	0	6	1	5	6	10	10	9	18	11	11	16	15	21	28	29	34	28	18	39	39	37	24	30
															361500000	1	1	0	0	0	1	0	1	0	5	4	3	5	3	3	9	4	11	10	18	6	20	27	17	30	10	33	24	19	32	23	27	34	25
															362000000	1	1	0	0	1	1	0	0	2	3	1	4	4	3	8	13	8	13	9	21	11	16	24	17	19	26	32	26	37	29	48	39	29	22
															362500000	1	1	0	1	0	0	2	0	0	0	2	3	4	3	5	10	8	11	15	14	15	10	20	23	29	35	27	31	28	30	39	37	30	31
															363000000	4	2	1	0	0	0	0	1	2	0	3	1	6	3	7	5	9	9	10	9	9	12	8	17	18	21	24	36	38	29	36	28	29	33
															363500000	1	0	0	0	0	0	1	1	2	1	1	0	3	4	3	14	4	7	14	10	15	25	18	19	18	22	19	34	26	30	47	32	30	30
															364000000	1	0	0	0	0	1	0	1	0	0	1	4	1	4	9	8	6	5	9	13	15	15	11	20	32	34	28	27	36	18	30	24	23	32
															364500000	2	2	1	0	0	0	0	1	2	3	1	1	6	9	8	8	12	8	12	9	9	13	14	20	18	21	22	28	30	33	27	29	36	34
															365000000	0	0	0	0	1	0	0	0	1	1	2	4	4	1	4	5	6	9	9	9	17	19	20	16	20	17	28	24	32	26	27	25	40	26
															365500000	2	0	0	0	1	0	0	2	0	0	2	7	7	4	12	6	9	17	11	17	16	16	23	17	24	33	20	27	32	28	31	26	22	32
															366000000	1	1	0	0	0	0	1	1	0	2	1	1	7	7	3	12	16	11	12	14	11	16	17	23	18	20	30	19	40	35	29	31	30	37
															366500000	0	1	1	0	0	0	1	0	1	1	2	3	3	6	5	8	17	5	10	17	10	15	22	19	26	26	40	31	30	33	27	29	30	44
															367000000	0	0	0	0	0	0	0	1	1	1	0	2	3	3	3	7	12	2	10	18	15	17	15	19	21	27	32	19	30	25	26	32	28	38
															367500000	0	2	0	0	0	0	1	0	0	1	5	1	3	8	6	8	14	8	13	12	16	25	17	14	28	17	19	32	27	32	37	32	26	30
															368000000	1	0	1	1	0	0	0	0	0	2	0	6	3	6	4	2	4	5	14	11	6	21	17	13	24	21	29	19	21	46	37	26	23	31
															368500000	2	1	0	2	0	0	1	0	1	0	4	5	2	3	8	8	10	12	8	19	7	15	19	20	25	26	23	21	25	18	37	32	34	31
															369000000	1	1	1	0	0	1	0	0	0	3	1	3	8	4	7	9	7	7	7	14	21	24	20	26	15	23	22	40	35	34	27	35	25	32
															369500000	0	0	0	0	1	2	2	0	0	0	1	4	6	3	10	9	5	3	9	7	16	8	20	21	21	24	34	35	35	26	27	26	21	17
															370000000	0	0	0	0	0	0	0	0	0	1	3	3	5	3	8	5	9	8	10	11	19	13	22	27	22	38	18	26	31	30	38	24	31	21
															370500000	1	1	1	0	0	0	0	1	0	4	2	1	5	4	6	5	11	12	11	12	17	17	23	27	35	19	25	24	31	29	36	38	29	29
															371000000	1	0	0	0	0	0	0	1	1	1	2	2	6	6	8	4	10	8	14	16	20	6	14	18	26	28	21	31	30	19	36	25	35	36
															371500000	0	1	0	3	0	0	1	0	1	2	1	2	1	2	3	7	10	7	12	14	10	16	11	20	16	28	17	26	23	25	28	34	32	27
															372000000	1	2	0	0	0	1	0	0	0	0	2	3	4	8	8	6	9	11	15	11	8	19	15	15	21	35	14	20	30	31	29	29	14	30
															372500000	2	2	1	0	0	1	0	0	1	0	1	4	2	8	6	6	9	16	12	11	16	17	11	14	25	27	32	33	30	24	35	24	24	27
															373000000	0	1	0	0	0	0	1	1	0	2	2	1	5	7	9	1	12	13	6	6	9	21	23	29	20	27	30	25	25	28	39	34	35	34
															373500000	0	0	0	0	2	0	3	0	1	0	1	2	5	4	4	6	6	9	12	11	23	15	15	22	20	23	35	25	42	29	31	25	22	28
															374000000	0	2	0	0	1	0	0	0	0	1	2	8	4	10	6	4	6	10	15	4	16	13	19	24	25	21	26	25	27	26	36	18	29	22
															374500000	0	3	1	0	0	0	1	0	5	4	2	2	1	12	6	11	8	15	13	15	18	9	15	14	30	24	20	22	27	26	20	32	25	32
															375000000	1	0	0	0	0	0	0	0	0	2	3	6	3	5	4	10	8	10	13	7	19	15	20	13	31	24	29	29	26	28	29	27	30	25
															375500000	2	0	0	0	0	0	1	1	1	1	3	0	2	4	10	21	6	11	13	11	10	24	19	20	18	24	22	34	30	31	29	31	37	27
															376000000	1	1	0	0	0	0	0	2	0	1	2	2	5	10	7	6	9	14	13	9	16	22	20	19	34	22	24	30	33	18	34	30	24	28
															376500000	1	0	0	1	0	0	0	1	1	2	3	2	4	12	3	3	10	9	18	9	6	20	25	19	20	16	22	32	39	30	32	28	28	22
															377000000	0	1	0	1	0	1	0	2	1	1	5	2	7	8	6	6	4	12	12	11	12	13	17	20	22	28	16	24	19	27	33	28	26	42
															377500000	0	1	0	0	1	0	0	0	1	1	2	3	4	3	9	8	7	11	11	12	11	18	28	26	22	25	27	32	26	25	37	32	26	27
															378000000	0	0	0	1	0	0	0	0	1	2	3	2	2	5	7	2	5	8	18	17	15	16	27	21	23	28	27	29	30	39	27	19	27	18
															378500000	1	1	2	0	0	0	1	1	0	2	1	2	2	4	8	5	6	13	11	11	14	15	22	13	22	30	30	26	31	26	30	33	33	26
															379000000	0	0	0	1	0	2	1	0	2	0	2	5	3	1	11	11	9	10	7	11	16	19	20	18	23	31	26	32	19	21	33	27	29	24
															379500000	0	1	0	0	0	1	1	0	0	1	2	3	1	2	6	6	11	9	13	9	17	13	9	15	12	18	29	32	26	27	35	22	32	32
															380000000	0	4	0	0	1	0	2	0	0	1	2	3	3	3	1	9	5	10	8	14	7	7	21	14	31	23	24	28	33	27	24	29	26	17
															380500000	0	0	0	0	0	0	2	1	0	2	1	1	2	3	4	9	16	8	16	13	8	18	26	23	16	21	22	29	26	24	24	23	38	29
															381000000	0	1	1	0	0	0	0	1	1	1	2	4	2	3	10	6	7	9	8	13	12	14	16	27	19	23	24	24	26	41	21	25	33	30
															381500000	1	0	0	0	0	0	0	0	0	4	2	3	5	7	4	11	14	10	3	9	12	13	13	17	23	16	24	24	22	24	33	36	33	34
															382000000	2	0	1	0	0	0	0	2	1	1	1	5	1	4	8	11	6	6	10	14	15	13	17	24	24	21	30	22	12	32	27	23	28	21
															382500000	0	1	0	0	0	0	1	1	1	0	2	1	1	4	6	8	11	10	11	8	9	25	10	18	20	31	21	33	42	21	21	25	29	36
															383000000	1	1	0	0	0	0	1	0	0	0	1	2	2	5	4	3	6	7	8	6	18	18	13	16	25	23	9	31	21	19	26	20	40	22
															383500000	1	2	2	0	0	0	0	0	0	1	4	3	5	6	5	7	11	10	14	12	8	17	10	11	21	22	43	37	33	22	27	31	29	25
															384000000	2	1	0	0	0	0	0	0	0	0	0	3	2	6	9	9	7	5	13	12	11	14	17	19	19	29	26	27	18	29	20	28	35	27
															384500000	1	0	0	0	0	0	0	1	0	1	2	0	4	7	10	8	7	15	14	12	13	22	20	17	21	15	15	14	23	26	23	18	25	35
															385000000	0	0	0	0	0	1	1	0	0	3	0	2	1	3	3	4	7	9	15	12	19	11	22	17	35	19	19	28	23	31	31	25	26	32
															385500000	0	0	0	0	0	0	0	0	1	0	1	2	4	8	3	4	13	7	15	14	12	16	16	17	23	26	23	23	26	33	38	30	34	27
															386000000	0	1	0	1	0	0	1	0	1	1	3	3	1	2	9	3	7	7	7	14	19	15	27	17	18	27	24	17	27	32	30	28	37	42
															386500000	0	0	0	0	0	0	1	3	1	0	2	3	2	6	6	7	3	7	6	11	15	12	18	26	27	13	34	21	20	27	23	26	33	28
															387000000	0	0	0	1	0	0	1	0	1	0	0	5	6	6	11	7	10	7	9	10	8	18	20	20	29	25	22	34	23	26	35	35	25	29
															387500000	1	1	0	1	1	1	1	1	0	1	1	1	4	5	9	9	9	8	6	11	13	11	8	15	21	26	25	26	20	21	33	33	25	29
															388000000	1	1	1	2	0	0	1	1	0	1	0	4	4	8	3	7	10	4	10	13	14	17	20	24	24	27	29	20	31	23	29	26	27	26
															388500000	0	0	0	0	0	1	0	0	2	2	1	8	3	3	6	9	7	4	7	9	13	16	12	6	36	17	22	27	28	37	25	24	20	21
															389000000	1	0	1	0	0	0	0	1	1	0	2	4	3	10	3	9	3	16	9	11	11	12	26	23	15	27	32	16	24	17	21	32	18	33
															389500000	0	0	0	1	0	0	0	0	0	1	3	3	0	3	7	6	10	7	10	8	5	15	14	18	32	28	25	23	34	27	25	27	30	26
															390000000	2	0	0	0	0	2	1	0	1	0	0	3	3	2	7	5	6	15	12	17	16	12	13	17	19	14	23	32	27	28	21	24	19	22
															390500000	1	0	0	0	1	0	0	0	1	2	0	1	2	1	8	5	7	8	9	11	16	14	15	23	22	25	19	26	29	30	30	25	28	23
															391000000	0	1	1	1	0	0	0	2	1	0	3	1	4	3	7	4	7	13	8	12	11	19	15	19	19	25	26	29	31	26	29	24	28	30
															391500000	0	0	0	0	0	0	1	0	1	0	2	2	3	10	3	6	3	9	11	15	13	13	14	18	21	16	22	26	26	28	20	20	25	24
															392000000	0	0	0	0	1	2	1	2	0	5	0	2	8	2	5	6	4	8	4	19	6	14	20	24	19	22	33	15	27	27	31	26	27	19
															392500000	0	1	1	0	0	1	0	0	1	3	0	1	4	3	4	7	11	7	10	13	12	13	25	17	11	18	24	17	25	36	30	39	27	25
															393000000	2	1	0	2	1	3	1	0	1	2	0	3	6	3	5	8	11	9	13	12	14	11	15	17	19	22	24	27	18	31	29	34	27	28
															393500000	1	0	1	0	0	1	2	2	0	2	1	2	4	3	11	7	7	8	7	11	10	19	12	15	19	9	19	33	40	30	31	31	25	28
															394000000	1	1	3	0	1	0	1	0	0	3	2	4	2	4	5	5	3	6	5	9	13	13	17	17	18	22	22	30	19	27	27	37	30	21
															394500000	0	1	0	0	1	0	0	2	4	1	0	0	6	6	7	11	9	5	11	4	15	9	13	12	21	20	22	40	27	23	40	25	24	31
															395000000	0	0	0	0	1	1	2	1	0	1	1	0	0	6	5	8	10	8	14	15	16	19	21	17	21	31	13	29	26	28	20	23	28	20
															395500000	0	2	0	0	0	0	0	0	0	1	2	3	1	4	5	7	9	9	13	8	14	17	14	20	28	25	33	20	26	29	24	21	33	29
															396000000	0	3	0	0	0	0	0	0	1	2	0	2	4	6	2	5	6	12	10	9	12	15	12	13	7	20	19	27	25	25	21	24	26	26
															396500000	0	1	0	0	0	1	0	1	1	0	3	2	2	5	8	1	9	16	7	10	18	9	18	12	19	18	22	14	24	29	25	29	23	17
															397000000	1	0	0	0	0	1	1	0	2	2	1	5	5	2	5	2	9	6	12	7	11	15	22	28	11	16	18	22	15	30	30	18	24	24
															397500000	2	1	0	0	0	1	1	0	0	0	2	0	2	4	8	7	9	7	14	5	6	20	12	19	13	13	19	25	22	19	32	29	24	20
															398000000	1	0	2	1	0	0	1	0	2	1	1	2	5	8	5	4	4	7	5	20	17	20	12	23	20	23	19	19	20	27	23	37	32	23
															398500000	0	0	0	0	0	0	0	0	2	3	1	2	3	5	3	13	10	8	15	5	14	19	19	24	12	22	38	17	26	25	25	19	35	19
															399000000	2	0	0	0	1	1	1	1	0	0	0	5	5	6	9	3	5	11	7	13	13	12	13	15	23	23	21	24	15	17	23	27	27	32
															399500000	1	0	1	0	0	0	0	0	1	1	0	1	2	9	6	5	8	1	7	10	15	17	17	19	20	27	23	24	27	22	28	24	25	24
															400000000	2	0	0	0	1	1	0	0	0	2	1	4	5	3	2	6	9	7	8	5	14	15	16	18	21	21	13	29	21	21	34	20	21	29
															400500000	0	0	0	0	0	0	0	2	0	1	1	1	1	3	3	5	5	7	5	11	7	12	19	15	20	22	16	22	19	35	36	42	28	19
															401000000	0	0	0	0	0	0	0	0	1	2	2	4	4	2	4	3	10	9	8	8	14	12	17	18	20	18	30	33	16	37	25	25	32	22
															401500000	1	0	0	0	1	0	0	1	0	1	2	4	4	3	10	6	11	2	9	11	13	14	16	10	29	26	22	27	18	23	27	30	20	17
															402000000	1	0	0	0	0	0	0	0	1	0	1	5	3	3	1	8	8	12	5	6	10	11	13	12	23	16	23	23	18	23	29	32	24	26
															402500000	1	0	1	0	0	2	2	0	0	1	2	2	5	5	7	5	3	11	10	10	12	7	15	14	15	21	15	16	22	18	25	25	32	35
															403000000	0	2	0	1	0	0	0	1	1	1	0	6	2	6	15	4	7	10	12	15	11	14	15	9	13	13	21	19	38	28	20	32	24	25
															403500000	2	0	0	0	1	0	1	0	0	2	1	4	5	6	8	3	9	5	4	6	13	13	13	28	21	20	22	31	30	23	25	26	14	21
															404000000	0	1	0	0	0	0	0	0	0	2	2	0	4	2	4	8	8	9	9	9	18	15	20	26	16	16	25	24	20	17	17	23	21	34
															404500000	0	0	2	0	0	0	0	1	1	3	1	7	4	3	2	5	12	6	10	15	13	11	12	21	23	24	27	25	23	34	27	26	34	18
															405000000	0	0	0	0	0	0	0	2	1	2	0	1	7	3	7	3	3	6	7	9	15	10	21	11	20	30	27	22	20	29	30	26	38	18
															405500000	1	1	0	0	0	1	1	0	1	1	4	2	3	5	4	4	4	3	11	9	8	12	12	17	26	16	29	21	25	22	26	35	13	30
															406000000	0	0	0	1	0	0	0	1	0	2	2	3	2	2	8	6	8	9	7	16	19	15	18	8	16	28	19	22	18	21	24	18	24	12
															406500000	0	1	0	0	0	0	0	0	2	3	4	4	3	3	5	5	6	8	10	6	13	14	12	12	23	16	19	28	16	24	16	30	25	26
															407000000	1	0	0	0	0	0	1	1	1	1	0	3	1	3	7	4	3	7	5	9	17	8	8	9	13	16	23	23	15	25	29	21	17	22
															407500000	4	0	0	0	0	1	1	1	0	0	3	3	5	5	3	3	21	9	8	12	14	21	17	18	29	19	23	18	29	23	28	33	23	26
															408000000	0	1	0	0	0	0	0	0	2	2	2	2	4	3	5	5	4	5	16	13	12	12	13	13	24	18	35	21	31	25	34	14	26	32
															408500000	1	0	0	0	1	0	1	1	1	1	3	2	3	3	6	3	6	4	7	10	12	15	11	19	16	23	22	25	23	26	22	33	19	29
															409000000	0	0	1	0	1	0	0	0	3	2	1	0	1	5	9	12	6	4	11	8	16	12	20	18	22	16	19	24	24	26	21	25	17	25
															409500000	0	0	0	0	1	1	0	2	1	0	2	3	6	3	15	6	6	9	12	9	12	11	18	16	14	17	27	26	26	23	23	23	19	32
															410000000	0	0	2	0	1	0	0	0	1	1	0	2	5	4	2	4	7	4	8	13	11	11	14	19	20	15	26	19	25	21	22	18	27	22
															410500000	2	2	1	0	0	0	0	0	1	2	2	4	3	5	8	7	7	8	10	17	5	11	15	15	17	29	22	22	24	31	23	31	24	34
															411000000	0	1	0	0	0	0	0	2	1	1	3	1	2	5	5	10	7	10	9	12	7	11	23	13	19	18	13	19	29	33	28	33	24	28
															411500000	2	1	1	0	0	0	0	0	1	0	0	2	1	4	9	10	6	10	10	14	14	15	15	11	22	26	27	20	12	26	20	28	20	22
															412000000	0	0	0	0	0	1	0	1	1	0	2	6	1	5	10	5	5	6	11	10	7	13	23	10	19	19	14	21	23	22	21	32	23	20
															412500000	0	1	0	2	0	0	0	2	0	0	0	2	6	5	7	4	5	5	6	7	5	13	13	18	17	26	23	30	16	21	21	27	36	23
															413000000	3	0	0	0	0	0	1	1	0	4	0	3	3	1	5	4	2	11	10	15	13	7	20	22	21	25	16	26	18	18	26	28	20	23
															413500000	1	0	1	0	1	0	1	1	1	2	1	3	6	4	3	2	5	12	5	14	12	16	8	11	26	22	22	23	24	23	16	24	23	23
															414000000	1	0	1	1	1	0	1	0	2	2	1	3	2	3	4	8	8	5	8	14	9	13	12	13	14	16	22	22	22	24	26	28	26	16
															414500000	1	0	0	0	0	0	1	1	0	1	2	0	4	3	4	4	8	11	10	9	12	11	13	21	19	24	19	9	21	32	25	25	25	24
															415000000	0	1	1	1	0	0	1	0	4	0	2	2	5	4	0	8	5	6	9	7	15	15	12	12	18	13	17	25	31	33	24	24	24	31
															415500000	0	1	0	1	3	0	0	0	1	1	5	1	1	5	14	3	14	8	13	7	12	12	17	14	23	13	19	22	20	22	16	29	19	24
															416000000	2	0	0	0	1	0	0	0	1	3	3	2	7	6	3	3	7	7	9	11	5	6	19	17	17	21	28	23	19	22	25	25	22	24
															416500000	0	0	0	0	1	1	0	1	1	1	2	5	7	9	5	7	6	15	8	19	12	13	17	16	18	18	31	17	24	18	29	24	33	25
															417000000	1	1	0	0	0	0	0	0	0	1	1	1	1	6	10	6	3	7	6	9	9	16	17	8	21	21	20	16	29	23	20	25	29	43
															417500000	0	1	0	2	0	1	0	0	1	0	1	2	3	5	6	4	10	9	7	11	10	8	17	14	15	27	28	14	17	28	23	21	24	13
															418000000	1	0	0	0	3	0	0	0	0	2	4	2	7	6	7	5	6	6	7	12	10	16	12	23	28	24	14	15	32	17	32	23	24	21
															418500000	1	0	0	0	0	0	0	1	2	1	1	2	3	0	5	4	5	8	6	6	19	7	20	24	9	31	30	25	28	20	27	17	19	35
															419000000	2	1	0	0	0	1	0	2	0	2	1	4	1	4	4	5	6	6	11	10	14	16	8	17	19	21	23	24	25	26	34	25	22	23
															419500000	0	0	0	1	0	0	0	2	0	1	1	4	3	4	4	5	7	9	11	7	9	19	15	13	15	24	21	20	22	29	29	12	25	16
															420000000	1	0	2	0	0	1	0	0	0	0	2	1	2	8	3	2	9	6	7	11	9	7	12	14	14	24	16	17	22	30	15	21	24	27
															420500000	0	0	0	0	0	0	0	6	1	0	1	0	2	5	7	7	3	8	8	13	10	15	12	14	16	19	17	26	16	17	26	21	26	16
															421000000	0	1	0	0	0	0	0	0	0	1	0	2	5	4	2	4	10	7	7	10	13	14	25	16	12	20	23	25	29	18	21	32	22	24
															421500000	0	1	0	1	0	1	0	0	2	1	2	3	3	6	3	5	10	5	6	13	8	17	21	13	18	23	23	12	25	12	24	34	29	21
															422000000	0	0	0	0	0	1	0	0	0	1	0	2	3	6	1	8	8	11	10	18	12	11	19	19	18	10	18	18	24	16	21	26	28	23
															422500000	0	0	0	0	0	2	2	0	3	1	1	6	2	3	9	10	10	7	14	7	13	18	16	21	23	18	16	23	22	33	27	15	27	27
															423000000	0	0	0	0	1	0	1	1	1	0	1	4	3	6	9	5	2	7	5	11	7	12	11	24	15	22	19	20	22	19	17	24	17	17
															423500000	1	0	0	2	0	0	0	2	1	0	1	2	2	3	2	9	2	4	12	4	10	14	12	19	15	24	32	17	31	37	19	21	20	31
															424000000	1	1	1	0	0	0	0	0	1	1	2	0	5	3	6	8	9	9	10	9	7	7	14	12	14	17	20	24	31	21	33	18	26	25
															424500000	0	0	2	0	1	0	0	0	2	0	1	2	5	4	9	6	4	2	5	6	21	15	13	17	20	9	20	21	16	29	25	24	28	17
															425000000	4	0	0	0	0	1	0	0	0	1	1	1	5	2	8	6	9	8	5	9	13	14	9	17	12	14	17	19	21	27	23	15	34	28
															425500000	0	1	0	0	0	2	0	1	0	0	2	1	2	4	4	11	5	10	7	7	8	9	25	12	15	19	16	25	23	19	28	18	22	21
															426000000	0	1	0	0	0	2	1	0	3	1	4	4	1	5	6	4	8	8	7	5	9	13	16	11	16	15	17	26	30	29	21	18	30	18
															426500000	0	1	0	0	0	0	1	0	1	3	1	3	4	2	6	7	5	12	7	8	17	13	14	13	20	14	16	19	22	15	28	23	18	24
															427000000	0	0	0	0	0	0	1	0	1	1	0	4	2	8	4	10	9	9	4	4	7	7	18	16	16	21	11	8	23	21	20	20	14	24
															427500000	0	0	0	0	1	0	0	2	1	1	8	3	4	5	3	6	5	10	11	11	10	8	14	22	12	21	18	20	18	21	29	17	22	22
															428000000	1	0	0	0	0	1	0	0	1	0	3	1	3	2	6	6	6	5	7	12	10	7	10	9	12	18	19	29	15	21	25	21	27	23
															428500000	3	1	0	3	0	0	0	0	1	0	0	2	2	5	6	6	11	5	7	6	13	15	12	19	13	19	31	13	32	28	20	19	17	25
															429000000	1	2	0	1	0	1	0	1	1	1	1	3	1	2	9	4	5	3	10	8	17	18	11	19	24	17	17	34	26	19	29	18	21	35
															429500000	1	1	0	0	0	1	1	0	1	3	1	0	1	2	6	4	9	5	8	6	6	13	15	11	23	15	19	18	18	19	27	36	27	24
															430000000	0	0	0	0	0	2	0	0	2	1	0	0	4	2	3	3	6	10	9	10	12	15	13	19	14	23	18	22	18	20	22	17	28	23
															430500000	1	0	1	2	0	0	0	0	1	1	3	2	2	4	7	3	6	6	5	8	10	15	14	12	12	25	22	33	17	24	25	23	24	17
															431000000	0	1	1	0	1	0	1	0	1	0	4	1	3	6	4	7	4	6	8	12	15	12	13	22	23	29	9	22	23	21	16	28	18	22
															431500000	1	1	1	1	0	1	0	0	2	0	4	1	5	7	7	4	7	5	11	5	13	20	12	17	23	20	26	20	20	38	26	27	30	22
															432000000	0	1	0	0	0	1	0	0	3	0	1	4	5	11	7	8	9	8	8	5	12	12	17	9	15	24	13	22	16	20	17	30	22	22
															432500000	2	1	0	0	1	0	0	1	0	0	0	0	4	7	5	5	5	10	6	9	17	8	11	17	22	13	19	17	18	29	22	13	23	25
															433000000	0	0	0	1	0	0	0	0	0	0	0	3	2	3	8	3	7	6	7	3	12	8	14	17	9	18	19	24	17	19	18	13	20	20
															433500000	1	2	0	0	1	0	1	0	1	3	1	2	3	3	4	6	6	5	12	6	14	16	10	13	14	19	32	19	21	16	22	18	22	24
															434000000	0	0	0	0	0	0	0	1	3	1	2	1	4	4	3	4	8	7	8	7	16	15	8	18	18	24	21	17	24	19	17	21	21	22
															434500000	0	3	1	0	0	1	1	1	3	2	2	1	6	3	0	3	7	1	10	6	8	14	11	12	12	18	23	21	22	17	22	24	23	15
															435000000	0	2	0	0	0	1	0	2	0	2	1	3	2	4	9	2	5	9	13	12	15	9	17	16	7	26	16	14	26	27	16	18	30	25
															435500000	2	0	2	0	1	0	1	0	0	2	2	0	1	1	2	3	6	5	6	15	12	13	10	16	19	23	18	15	20	22	13	19	12	28
															436000000	1	1	1	0	0	2	2	0	0	0	0	4	0	3	5	3	7	8	9	7	9	10	14	18	17	20	10	18	28	13	21	17	22	22
															436500000	1	1	1	0	2	0	2	1	1	2	1	1	2	3	2	10	7	10	10	11	17	6	11	18	13	9	21	25	22	18	22	18	28	12
															437000000	3	0	0	0	1	0	1	0	2	0	1	0	4	6	6	5	6	2	10	13	13	14	11	18	19	17	20	17	21	23	28	28	23	30
															437500000	1	0	0	2	2	0	0	0	1	0	2	2	2	3	5	5	9	3	7	8	9	11	7	10	23	19	24	26	18	31	28	23	14	15
															438000000	0	0	1	0	0	0	1	0	1	3	2	3	5	4	6	3	8	7	17	5	15	9	14	12	22	17	21	17	28	21	15	25	21	26
															438500000	1	1	0	0	0	0	0	3	1	0	2	0	2	1	9	8	9	9	10	3	11	18	13	12	20	10	15	18	21	21	23	10	17	23
															439000000	1	0	0	0	1	0	1	0	2	0	1	0	2	3	3	10	3	13	4	1	9	14	13	23	21	20	19	16	12	26	18	14	21	27
															439500000	0	0	1	1	0	0	1	0	3	1	3	0	2	6	1	7	6	8	5	7	9	8	15	18	18	26	22	24	17	27	27	20	18	24
															440000000	2	2	0	0	0	0	0	0	0	1	2	1	0	3	2	4	8	4	6	7	6	13	14	15	16	20	18	28	22	14	18	18	21	21
															440500000	0	2	0	0	0	1	1	0	0	0	0	3	4	5	2	8	10	5	11	11	14	7	15	12	17	21	20	23	18	25	31	22	20	23
															441000000	1	0	0	2	0	0	0	0	0	1	0	0	5	2	9	3	7	4	8	9	15	9	15	11	11	17	23	12	27	24	14	20	26	19
															441500000	1	0	0	0	1	0	0	1	0	0	2	1	0	3	0	8	9	8	6	11	13	12	16	16	18	10	21	20	21	17	13	22	23	17
															442000000	0	2	0	0	0	1	0	0	0	2	1	0	3	8	8	5	6	8	11	7	5	17	21	12	5	18	20	14	22	18	24	16	22	30
															442500000	3	1	1	0	0	1	0	1	1	0	0	1	2	7	2	7	8	8	7	11	11	8	11	12	18	20	15	23	18	27	16	19	26	25
															443000000	4	0	0	0	0	1	0	0	4	0	2	2	3	4	5	6	4	8	15	11	11	13	21	10	16	15	20	15	17	18	25	15	23	27
															443500000	1	0	0	0	1	0	0	0	1	1	3	1	4	5	3	6	4	5	4	5	14	12	11	19	21	24	17	21	20	22	15	25	27	20
															444000000	0	0	0	0	1	0	0	2	2	2	1	2	2	1	2	10	1	7	10	5	12	17	13	18	15	20	18	20	21	19	17	19	23	20
															444500000	1	0	0	0	1	3	0	0	0	0	2	2	2	2	2	10	3	9	13	9	16	13	12	13	14	20	14	27	12	22	12	18	20	14
															445000000	0	2	0	0	0	0	0	0	0	1	2	1	7	1	5	6	11	5	12	14	16	7	15	18	7	28	20	20	23	22	18	25	21	18
															445500000	1	0	1	0	0	0	1	1	0	0	2	3	1	5	4	8	4	7	5	7	9	7	9	13	12	14	28	20	20	26	13	27	18	25
															446000000	0	0	0	0	0	0	0	0	1	5	1	0	3	1	5	2	7	8	14	12	8	9	17	18	15	18	17	21	18	18	20	24	18	23
															446500000	0	0	0	0	1	0	0	1	0	0	1	4	4	3	6	1	2	5	11	5	12	15	13	14	14	22	19	16	17	21	22	22	31	29
															447000000	1	1	2	0	0	1	1	1	0	0	2	2	3	2	6	4	12	2	5	9	4	8	12	14	21	12	14	20	18	18	13	21	18	20
															447500000	1	1	2	0	0	0	2	1	1	0	3	0	1	8	5	3	6	12	10	15	5	14	9	25	15	18	14	22	11	20	16	16	18	20
															448000000	0	0	1	1	0	0	0	1	0	1	0	1	7	3	3	7	5	7	4	10	12	9	20	6	18	20	24	15	18	16	12	29	18	16
															448500000	0	0	0	0	0	0	0	2	0	1	0	3	5	2	4	7	4	10	6	6	5	7	14	21	18	14	17	22	15	31	14	12	21	22
															449000000	1	1	1	0	1	0	1	1	0	3	4	0	2	4	6	3	5	6	8	9	1	15	13	13	14	6	26	14	27	18	17	17	18	19
															449500000	1	0	0	1	0	0	0	1	1	0	0	0	1	4	2	4	5	11	7	9	8	9	25	11	16	19	26	15	20	23	22	15	21	23
															450000000	1	2	0	1	2	2	0	1	1	1	0	0	0	2	2	1	4	7	6	10	13	8	15	6	17	13	13	29	16	15	25	29	25	15
															450500000	0	1	1	0	0	0	0	1	1	1	2	4	3	2	4	8	5	10	5	6	8	17	10	10	26	19	18	19	22	19	22	20	16	17
															451000000	1	0	0	0	0	0	0	1	0	1	3	2	3	5	4	6	4	6	8	8	14	9	9	13	13	12	19	16	20	21	27	16	16	23
															451500000	1	0	0	1	0	1	0	2	0	0	1	0	8	10	6	4	5	3	7	8	13	6	10	12	18	19	18	16	20	16	23	19	16	25
															452000000	1	0	0	0	0	0	0	1	0	1	0	1	2	4	7	10	8	7	10	7	10	11	17	5	20	21	19	17	20	27	18	16	21	24
															452500000	0	2	0	0	0	0	0	1	0	1	3	1	3	3	2	9	10	6	11	11	11	9	9	20	20	18	15	20	19	12	24	16	22	22
															453000000	2	0	0	2	0	0	0	0	0	3	0	1	1	4	7	5	5	6	8	10	15	23	7	10	22	14	18	21	16	26	22	16	19	20
															453500000	1	1	0	0	0	0	0	1	0	0	0	2	4	1	3	9	8	4	10	8	10	15	16	16	14	12	20	17	14	20	22	19	22	20
															454000000	0	0	0	0	1	0	2	1	1	0	3	3	1	1	5	2	4	6	10	10	7	6	11	11	12	15	17	14	23	14	28	12	18	22
															454500000	1	0	0	0	3	0	0	0	1	0	2	3	2	5	2	6	2	4	15	6	9	11	7	12	17	18	17	12	29	18	16	23	19	18
															455000000	0	0	0	0	0	0	0	0	3	1	0	3	3	4	5	4	6	8	7	7	6	12	21	8	20	23	12	22	13	20	27	22	24	17
															455500000	1	3	0	0	0	0	0	0	1	0	0	3	2	4	2	3	4	6	11	16	7	15	17	16	15	15	25	17	25	15	20	21	22	16
															456000000	2	0	0	0	0	0	0	1	1	3	1	0	3	2	1	4	4	8	4	5	8	10	9	16	12	17	20	11	20	18	11	18	18	26
															456500000	1	1	0	0	0	0	0	1	0	0	2	1	3	1	6	4	11	6	6	6	11	14	11	10	18	20	13	12	33	25	19	28	15	15
															457000000	0	1	0	1	0	0	0	0	0	1	0	3	1	5	3	4	6	6	5	8	12	9	12	10	11	17	20	18	22	24	16	23	27	24
															457500000	0	0	0	0	0	0	1	2	1	2	1	5	7	5	3	8	7	2	8	11	8	7	17	11	24	18	18	19	23	19	28	20	25	22
															458000000	0	1	0	0	0	0	0	0	0	0	2	1	3	2	1	5	7	9	5	5	12	21	12	13	18	16	23	16	19	15	21	25	22	32
															458500000	1	0	0	0	0	0	0	1	0	1	5	4	0	1	3	1	11	4	7	5	11	7	16	13	10	20	22	22	25	19	28	23	18	16
															459000000	2	0	0	0	0	0	0	1	0	1	4	2	1	1	2	6	4	8	7	6	9	11	9	21	9	23	23	25	14	16	32	19	21	22
															459500000	1	1	0	0	1	0	0	0	0	1	2	1	2	5	2	5	5	8	5	8	7	13	11	19	25	13	17	20	17	15	23	20	13	20
															460000000	0	0	0	1	1	1	0	0	2	0	1	4	2	3	5	7	7	11	8	8	7	9	16	13	21	21	26	15	21	12	14	21	22	28
															460500000	3	1	0	0	1	1	1	0	0	0	1	1	1	3	1	9	5	3	14	4	10	13	10	12	24	22	13	16	20	24	22	19	19	20
															461000000	1	1	0	0	0	0	1	0	2	0	2	3	1	1	5	2	6	8	6	7	15	16	13	9	17	10	26	19	24	25	20	20	22	19
															461500000	1	0	1	1	0	0	0	2	0	4	1	2	2	3	2	7	5	11	11	4	10	9	13	14	18	10	16	26	23	22	17	24	13	18
															462000000	1	0	0	1	0	1	0	0	0	0	3	0	0	3	6	3	5	3	5	5	8	18	12	15	15	15	18	20	19	21	26	12	22	15
															462500000	1	0	1	0	0	0	0	1	0	1	2	5	2	2	4	7	3	6	5	8	10	8	15	15	19	16	18	23	18	15	22	19	19	22
															463000000	0	0	0	1	0	0	4	1	2	0	3	2	1	5	3	5	4	5	4	11	12	10	12	11	14	21	10	23	11	12	17	16	24	17
															463500000	0	0	0	1	0	0	1	0	0	1	1	4	2	0	3	5	5	8	8	7	15	11	14	17	14	17	15	16	16	18	27	13	20	10
															464000000	0	1	0	0	0	0	2	0	2	4	1	2	2	2	3	6	7	4	9	6	6	14	11	11	15	23	9	17	13	15	16	29	20	14
															464500000	2	0	0	0	0	0	1	0	2	0	1	3	5	3	8	9	6	6	3	14	13	11	15	15	9	16	19	13	16	16	12	19	23	26
															465000000	0	1	0	0	0	0	0	0	1	2	1	1	2	3	4	0	8	8	3	12	13	9	8	13	18	16	22	20	23	22	20	16	19	12
															465500000	1	0	1	0	0	1	0	0	0	1	0	2	3	3	5	4	4	7	6	10	11	9	12	13	13	15	16	13	15	21	15	17	25	15
															466000000	1	1	0	1	0	1	0	0	0	0	2	1	1	1	7	4	9	8	7	8	10	16	6	17	12	20	9	16	16	21	26	18	24	14
															466500000	2	0	0	0	1	0	1	1	1	1	2	2	3	5	6	2	3	11	8	4	6	8	17	11	15	12	13	17	14	16	15	21	20	13
															467000000	2	0	0	1	1	0	0	0	1	1	0	2	2	3	4	3	7	2	8	5	11	8	14	17	13	14	12	22	24	28	17	20	27	19
															467500000	0	0	0	0	0	0	0	2	0	0	2	3	3	10	3	1	5	6	11	9	13	16	8	11	16	17	21	19	18	22	15	20	17	18
															468000000	1	1	0	0	3	0	0	1	2	1	1	3	1	5	3	2	5	3	11	16	11	11	20	9	17	16	11	14	12	18	20	20	22	26
															468500000	1	0	1	1	0	0	0	1	1	0	1	1	4	6	5	2	10	7	3	5	21	8	10	12	17	18	15	13	21	22	21	24	17	23
															469000000	1	0	0	0	0	1	1	1	0	0	2	0	2	4	9	3	5	11	12	5	11	6	13	6	14	16	16	23	18	16	17	17	25	34
															469500000	0	0	0	0	1	0	0	0	1	0	1	4	3	3	3	2	3	4	4	12	7	10	15	7	17	17	18	22	14	12	17	16	25	13
															470000000	3	0	0	0	0	0	0	1	1	0	0	0	1	3	4	4	8	5	8	6	8	9	12	12	17	15	17	16	16	19	18	18	10	25
															470500000	1	3	0	0	1	0	1	0	0	0	0	2	4	4	4	5	6	12	6	10	8	6	18	16	15	19	15	20	22	13	27	24	32	18
															471000000	0	0	1	0	0	0	2	2	3	0	1	1	2	4	5	4	3	6	3	5	7	8	15	7	11	13	16	17	20	10	17	20	15	17
															471500000	2	0	0	1	1	2	2	0	0	1	2	4	2	4	4	4	4	3	7	9	7	10	9	7	17	11	22	15	21	20	15	24	10	16
															472000000	1	1	0	0	0	0	0	0	0	0	2	0	2	3	2	4	2	6	5	11	5	9	6	10	18	8	13	29	18	21	24	22	27	19
															472500000	0	0	1	0	0	1	1	0	1	1	0	2	2	3	10	2	5	10	5	12	6	8	9	8	17	14	23	13	18	14	16	19	19	25
															473000000	0	1	0	0	0	0	0	1	0	0	1	1	2	3	7	7	6	7	4	14	3	12	12	13	16	17	18	18	11	17	12	13	28	15
															473500000	2	0	0	0	0	1	1	0	0	0	2	1	2	4	5	8	5	8	6	8	6	10	21	12	10	18	21	14	12	12	31	16	24	16
															474000000	1	1	1	0	1	0	0	0	1	1	0	2	0	7	3	3	1	3	5	6	13	9	15	12	15	13	20	21	12	17	15	27	24	17
															474500000	0	0	2	0	0	0	0	0	0	1	2	5	3	3	3	8	2	4	5	3	8	11	11	14	6	8	15	15	13	11	18	20	14	19
															475000000	1	0	0	0	0	1	1	1	0	0	3	3	7	1	3	5	10	9	4	3	11	7	15	13	27	13	16	19	17	16	19	18	16	29
															475500000	1	1	0	0	0	0	0	0	0	0	0	1	6	2	7	9	6	6	3	17	13	5	11	19	17	19	21	15	13	17	24	13	14	18
															476000000	0	0	0	0	0	0	0	0	2	0	2	0	1	2	7	5	3	1	7	4	9	11	12	11	21	12	18	16	20	19	15	20	21	19
															476500000	0	0	0	0	0	0	0	1	0	1	2	5	1	1	3	4	3	3	4	6	7	16	17	13	10	12	15	15	22	13	21	14	21	18
															477000000	1	1	1	0	0	0	0	0	2	0	1	0	2	3	7	2	11	3	6	12	6	11	14	13	3	14	15	26	23	11	23	18	27	17
															477500000	1	0	0	1	0	0	0	0	0	1	0	0	6	2	3	6	7	5	8	8	14	7	9	12	15	18	15	15	28	18	21	24	14	25
															478000000	0	1	0	0	0	1	0	1	0	2	0	2	4	1	8	2	7	10	5	10	8	10	14	11	10	20	12	18	21	18	19	18	18	26
															478500000	1	0	0	0	0	0	1	0	1	0	1	2	3	0	4	3	2	9	9	9	11	9	6	12	19	16	20	12	16	15	11	15	20	22
															479000000	2	1	0	0	1	2	0	0	0	1	2	1	3	2	3	2	7	5	8	8	7	8	8	13	17	11	15	15	11	16	24	15	18	18
															479500000	0	1	0	0	2	0	1	0	3	0	3	3	5	4	4	7	4	9	6	13	6	9	12	5	15	23	15	21	19	25	26	15	11	16
															480000000	2	1	0	0	0	0	0	0	1	0	1	3	3	2	4	7	11	9	7	8	7	10	12	10	8	15	14	14	26	14	14	17	20	24
															480500000	1	0	1	0	0	0	0	0	1	0	1	1	0	1	6	5	4	7	9	8	15	6	7	11	5	15	17	16	21	25	23	23	19	20
															481000000	0	0	0	3	0	0	1	0	0	3	2	3	0	1	3	4	5	7	6	4	7	9	5	13	16	14	13	11	20	21	24	16	16	14
															481500000	1	0	0	1	0	0	0	1	0	1	0	3	0	3	4	2	3	1	6	8	5	8	10	14	11	10	16	15	15	33	19	12	23	26
															482000000	1	1	0	0	0	0	1	0	0	1	2	1	1	2	4	3	3	5	9	8	14	12	10	9	13	21	20	16	15	18	15	22	16	22
															482500000	0	1	0	0	0	1	0	0	0	1	1	0	8	3	0	7	6	7	4	7	7	13	9	11	14	19	13	16	18	26	22	19	25	11
															483000000	4	0	0	0	0	0	0	0	0	1	1	1	1	4	5	2	4	4	4	8	9	12	14	11	17	16	15	15	20	16	18	26	13	14
															483500000	1	1	2	1	0	2	2	1	0	0	3	0	1	3	3	0	3	6	5	6	8	12	14	17	16	17	9	17	13	17	17	23	14	25
															484000000	0	0	1	0	1	1	1	0	1	0	1	0	4	4	4	4	5	2	5	4	6	9	10	15	13	15	18	15	14	15	14	16	20	13
															484500000	0	0	0	1	1	0	1	0	1	1	1	2	2	10	3	3	2	4	9	6	5	14	5	17	14	20	17	22	21	23	17	14	16	22
															485000000	0	1	0	0	1	0	0	0	0	2	0	1	1	4	1	7	4	5	3	9	10	11	6	20	15	16	21	16	23	23	19	15	24	16
															485500000	0	1	0	1	1	0	1	0	1	1	0	1	5	4	4	6	5	2	3	6	8	8	15	19	9	9	11	21	15	17	16	21	30	21
															486000000	0	0	1	0	0	0	1	1	0	0	1	3	1	4	4	1	7	4	6	4	8	8	13	18	17	11	23	30	11	28	19	27	25	16
															486500000	0	0	1	1	0	0	0	0	1	0	1	0	1	4	1	6	5	6	8	12	10	9	9	8	15	17	17	26	14	12	18	13	20	16
															487000000	1	3	0	0	0	0	0	0	0	1	1	1	1	2	3	4	8	10	6	8	11	6	8	14	10	10	9	20	21	17	15	15	17	19
															487500000	3	0	0	0	0	1	0	0	0	0	1	0	1	3	7	5	6	1	6	9	1	10	14	10	14	16	18	22	20	17	19	18	18	19
															488000000	0	0	1	0	0	0	0	1	0	2	2	1	1	2	9	3	4	1	7	6	7	5	5	8	20	9	10	15	12	13	14	14	23	19
															488500000	0	0	0	0	0	1	0	1	2	1	1	1	3	4	1	10	4	6	6	4	12	10	11	13	5	11	11	16	18	17	18	15	22	23
															489000000	0	0	0	1	0	0	0	1	1	3	2	0	3	2	3	1	4	13	3	7	13	8	14	9	7	17	25	20	18	32	19	16	19	23
															489500000	1	2	0	1	1	0	4	0	0	1	0	4	0	2	3	7	7	5	10	7	12	12	12	15	18	13	12	19	15	18	13	20	12	18
															490000000	3	2	0	1	0	0	0	0	0	1	1	2	1	1	2	5	2	6	8	11	9	8	7	10	8	10	16	15	24	21	18	15	19	16
															490500000	0	2	0	1	1	0	0	0	0	1	4	2	2	3	5	4	4	9	3	11	10	5	8	11	12	10	12	8	16	15	23	14	17	21
															491000000	0	0	0	0	0	0	1	0	2	0	0	0	5	4	2	1	10	4	6	7	10	11	11	7	15	6	12	21	15	14	21	11	13	16
															491500000	0	1	0	0	0	0	0	1	1	0	0	0	7	2	5	2	3	7	2	9	5	7	23	14	8	19	13	19	14	20	17	18	23	10
															492000000	3	0	1	0	0	2	1	1	1	3	4	3	6	3	2	4	5	7	9	8	14	10	14	15	22	12	24	18	19	10	16	23	8	15
															492500000	0	0	0	0	0	0	2	0	0	0	3	0	3	1	4	2	4	6	8	4	11	7	6	10	13	16	16	19	13	5	15	22	17	17
															493000000	0	1	0	0	0	0	0	0	2	0	0	2	2	3	5	3	3	3	4	4	9	6	15	11	9	19	20	18	20	18	19	23	17	20
															493500000	0	1	0	0	0	1	1	0	0	0	2	1	5	2	1	5	4	4	5	11	6	7	14	9	20	21	14	21	12	13	14	17	13	16
															494000000	1	0	0	0	1	0	1	1	0	1	0	3	4	4	5	4	7	9	2	8	4	11	12	13	11	20	18	18	20	15	21	18	14	20
															494500000	1	1	0	1	1	0	1	0	0	0	1	0	1	3	2	3	7	6	10	10	6	6	9	14	13	22	11	17	18	18	19	17	20	20
															495000000	0	0	0	1	0	1	1	0	1	2	1	1	0	0	7	6	2	11	6	6	6	10	10	10	15	14	7	14	17	19	11	18	17	18
															495500000	0	2	0	1	1	0	0	0	0	0	2	2	1	4	1	3	5	3	8	11	8	12	10	12	14	11	10	13	14	21	23	18	17	20
															496000000	0	1	0	1	0	0	0	0	0	0	0	2	2	4	2	2	6	2	8	9	7	11	13	10	7	16	15	14	13	24	19	18	18	11
															496500000	0	1	0	0	0	1	0	0	0	1	1	1	3	3	3	2	5	7	6	4	8	8	9	11	14	14	13	11	16	10	20	16	16	11
															497000000	2	1	0	1	0	0	0	0	0	2	0	0	3	4	3	7	7	7	4	7	11	10	9	12	11	9	16	6	15	10	18	9	13	10
															497500000	1	0	0	0	1	0	1	0	1	1	2	1	3	3	6	3	6	8	9	12	5	8	16	5	15	13	16	11	22	22	8	15	11	14
															498000000	1	1	0	0	0	0	0	0	1	1	1	0	3	2	5	4	4	3	5	5	6	7	9	7	13	14	16	16	17	14	19	14	27	10
															498500000	2	0	0	0	1	0	0	1	1	0	2	5	4	4	0	8	6	8	5	3	6	10	8	9	7	12	10	12	22	17	25	18	16	20
															499000000	0	0	0	0	2	0	1	1	0	0	2	1	5	1	4	5	7	6	4	8	14	12	13	12	18	18	6	13	22	12	4	18	14	10
															499500000	0	2	0	0	1	0	1	0	1	0	1	2	1	0	4	4	7	7	7	5	5	9	10	12	7	12	13	16	15	21	14	14	16	18
															500000000	0	0	1	0	0	0	1	0	0	3	1	1	1	2	4	7	3	2	12	6	4	10	18	9	9	12	15	17	16	17	23	26	15	9
															500500000	0	0	0	1	1	0	0	0	1	0	1	1	2	4	1	2	7	6	8	4	9	11	10	18	18	18	21	22	16	16	11	15	20	8
															501000000	1	0	0	0	0	0	1	0	2	2	1	1	6	3	5	8	5	6	6	3	6	4	14	14	16	12	16	11	15	10	14	17	17	20
															501500000	1	0	0	0	0	0	0	0	0	1	2	2	1	6	4	6	3	7	11	4	10	15	6	14	17	9	14	16	17	23	16	22	15	23
															502000000	2	0	2	0	0	1	1	0	0	2	2	1	2	1	4	5	4	6	5	8	12	5	8	10	8	15	18	17	8	10	16	10	20	11
															502500000	0	0	0	0	0	0	0	0	1	2	1	1	0	3	3	4	3	5	4	12	5	5	8	7	10	10	12	18	9	21	15	15	10	17
															503000000	1	0	0	0	0	0	0	0	1	3	0	1	0	2	6	5	3	9	5	9	10	5	11	13	20	9	13	24	20	17	23	14	13	12
															503500000	3	2	0	0	0	0	1	0	1	1	1	0	0	2	2	5	7	5	3	6	11	13	10	15	10	14	21	17	19	14	13	14	17	17
															504000000	3	1	0	0	0	0	0	0	0	0	0	2	1	5	3	3	7	5	5	2	3	9	7	12	11	19	9	16	15	15	24	19	13	20
															504500000	2	0	0	0	0	0	1	0	1	2	1	2	1	3	4	3	5	6	8	10	11	3	10	13	10	19	9	12	15	17	15	19	9	18
															505000000	0	1	0	0	0	0	0	0	0	0	1	3	2	3	6	4	7	4	10	2	4	12	8	12	14	18	7	18	22	8	16	10	14	14
															505500000	1	0	0	0	1	0	0	0	0	0	0	2	1	4	1	4	9	7	8	6	6	8	17	15	17	20	14	14	9	11	19	21	13	10
															506000000	0	1	0	1	0	0	0	0	1	0	0	1	1	2	5	5	3	3	2	3	9	7	13	10	12	11	13	18	15	13	12	14	18	16
															506500000	1	0	2	0	0	0	1	1	3	0	2	4	4	4	2	5	4	2	6	8	6	11	17	11	16	10	21	18	16	15	14	13	10	16
															507000000	1	1	1	0	0	0	0	0	0	1	0	4	2	1	6	2	2	7	7	4	11	10	12	7	7	14	18	12	13	18	13	18	18	11
															507500000	1	2	0	0	2	0	0	0	0	2	1	1	3	2	3	8	6	7	3	8	6	14	7	11	10	12	11	14	17	21	12	21	12	17
															508000000	2	0	0	1	0	0	0	0	0	1	2	0	2	2	0	9	3	5	3	9	5	11	4	8	14	17	18	15	16	18	12	13	15	18
															508500000	1	0	0	0	0	0	1	0	0	0	1	3	3	3	3	9	5	6	4	7	13	8	9	10	12	12	18	11	13	15	19	19	16	23
															509000000	0	1	0	0	0	1	1	2	0	1	0	0	0	3	3	1	2	4	11	7	10	7	4	10	9	10	14	18	17	10	14	18	19	12
															509500000	0	1	1	1	0	0	0	0	1	0	1	2	4	3	2	2	4	3	6	8	6	9	9	14	14	12	12	16	18	22	17	21	4	9
															510000000	0	0	1	0	0	0	0	1	0	2	4	1	3	3	2	4	4	2	10	6	7	8	3	13	10	9	17	8	16	17	12	19	19	13
															510500000	0	0	0	0	0	1	0	0	0	0	2	0	10	4	5	1	5	5	7	5	8	6	11	9	11	8	14	16	13	17	23	14	25	20
															511000000	2	1	0	3	0	0	0	0	0	0	1	1	3	3	5	2	4	5	4	8	7	11	9	11	8	6	16	19	26	15	16	16	25	17
															511500000	0	0	0	0	0	0	2	0	1	0	2	1	2	1	3	6	4	4	7	6	2	9	11	12	11	8	10	12	17	17	15	18	16	18
															512000000	1	1	1	0	0	0	0	1	0	0	1	0	1	2	0	7	5	7	2	9	9	8	7	8	10	15	13	7	10	15	19	17	14	13
															512500000	0	2	0	0	0	0	0	1	1	0	1	0	0	2	6	4	4	6	3	3	8	5	3	8	14	12	14	12	23	16	17	20	17	15
															513000000	1	0	0	0	0	0	0	0	2	0	1	2	2	3	8	4	6	3	5	10	8	9	3	12	11	14	18	16	16	14	28	13	22	14
															513500000	1	1	0	0	0	0	0	0	0	1	0	1	1	4	6	2	6	5	5	6	4	5	11	7	11	10	9	17	12	20	14	12	11	19
															514000000	0	1	0	0	0	0	1	0	0	0	2	1	0	2	2	4	1	1	3	6	8	4	11	10	13	10	14	14	19	22	19	11	14	23
															514500000	0	0	0	0	0	0	0	0	1	1	0	1	0	4	3	0	5	8	5	9	8	6	10	12	12	14	21	12	22	17	17	29	21	10
															515000000	0	1	0	0	0	0	0	0	0	2	1	0	2	4	1	8	10	1	8	8	5	11	9	5	12	19	17	12	15	8	18	12	22	15
															515500000	0	0	0	0	0	1	0	0	0	0	0	2	2	4	3	9	5	7	7	9	10	14	8	8	20	14	17	17	18	24	16	18	8	22
															516000000	0	1	0	0	0	0	0	0	2	0	1	2	1	3	4	1	1	5	4	8	8	7	4	15	9	15	14	19	12	15	12	12	20	17
															516500000	2	0	0	1	0	0	0	0	0	1	0	1	2	4	4	9	2	4	3	7	10	4	11	9	9	10	6	17	12	22	16	12	20	16
															517000000	1	0	0	1	0	0	0	1	1	3	2	1	0	5	2	6	2	8	8	7	8	11	6	6	11	19	14	15	8	21	24	15	12	20
															517500000	2	0	0	1	0	0	0	1	0	0	1	3	3	4	3	5	2	2	5	8	5	10	9	16	15	12	11	17	14	12	17	12	13	19
															518000000	0	0	0	0	0	0	0	0	2	0	0	2	2	1	2	4	2	4	7	4	7	7	12	9	16	12	14	23	15	16	15	17	17	14
															518500000	0	0	1	0	0	2	1	1	1	1	2	3	0	1	3	4	4	4	8	3	6	12	14	15	9	10	17	8	12	27	23	19	16	19
															519000000	0	1	0	1	0	0	0	0	1	0	2	0	3	2	3	3	1	10	4	2	10	7	4	13	13	15	16	15	18	9	13	14	13	12
															519500000	0	0	0	0	0	0	0	0	0	1	0	3	6	2	2	3	1	6	4	6	6	8	9	10	6	6	11	10	22	17	11	19	11	15
															520000000	0	2	0	0	1	0	0	0	3	1	0	1	2	2	1	1	4	4	3	9	7	9	5	14	10	16	13	19	11	20	12	20	23	13
															520500000	2	1	0	0	0	0	0	1	1	0	1	0	5	3	2	1	4	6	7	4	9	9	13	13	10	16	11	19	11	12	17	15	20	17
															521000000	0	0	1	0	1	1	0	0	1	1	2	3	2	2	4	4	5	6	11	9	7	11	13	14	16	10	14	11	18	13	11	15	23	11
															521500000	0	0	0	0	0	0	1	0	1	0	2	0	4	1	1	5	5	7	2	5	7	9	15	10	6	18	17	19	15	13	11	10	13	13
															522000000	1	1	0	0	0	0	0	0	0	2	1	0	4	5	2	3	4	5	9	9	6	7	3	10	13	16	13	14	16	13	14	18	17	16
															522500000	0	2	0	0	0	0	0	1	1	1	2	0	0	2	3	4	9	5	3	5	5	7	10	20	13	17	11	16	17	18	19	12	14	15
															523000000	2	0	0	0	0	0	0	0	0	0	1	0	2	4	6	7	3	5	8	5	5	5	8	10	12	6	17	9	13	7	18	14	15	16
															523500000	0	0	1	1	0	0	0	0	0	2	0	3	3	2	3	3	4	5	5	3	6	8	17	7	10	14	15	20	22	17	12	18	15	9
															524000000	1	0	0	0	1	2	0	0	0	0	2	3	2	3	3	2	6	3	7	7	4	7	11	11	14	13	14	10	12	22	21	13	16	16
															524500000	2	0	0	1	1	0	1	2	0	3	1	1	4	0	5	4	3	2	3	4	13	3	7	12	6	10	13	11	11	18	12	12	14	6
															525000000	1	1	1	0	0	0	0	0	1	1	1	1	6	1	3	3	2	3	9	5	13	6	19	7	10	7	18	12	13	23	17	13	10	11
															525500000	0	1	0	0	0	1	0	1	0	1	3	1	1	5	4	2	5	6	9	7	6	5	6	12	6	16	18	13	19	24	6	15	11	11
															526000000	0	0	0	0	0	1	0	0	0	0	0	2	1	6	4	5	5	3	3	9	12	9	4	5	8	5	16	10	11	13	22	19	15	16
															526500000	0	1	0	0	1	0	0	0	0	2	0	0	1	5	4	3	2	1	0	7	7	6	9	12	18	15	14	21	12	20	17	13	14	20
															527000000	2	1	0	0	0	0	1	0	1	1	1	1	1	1	1	4	4	8	6	7	6	8	9	10	6	14	17	10	5	14	17	8	21	11
															527500000	1	2	0	0	0	0	0	0	0	2	3	0	3	4	0	2	6	8	5	5	9	8	11	13	12	16	16	18	12	17	19	11	18	17
															528000000	1	0	0	0	0	1	0	1	0	0	3	0	0	3	5	6	4	4	7	5	6	11	11	12	11	9	8	10	14	21	17	15	12	11
															528500000	1	1	0	0	0	0	0	1	0	0	2	2	1	4	3	4	1	7	7	6	4	10	8	8	15	12	16	9	15	26	30	14	18	17
															529000000	0	0	0	0	1	0	2	0	1	0	2	1	1	6	2	8	5	6	13	3	6	11	12	13	17	6	9	15	12	13	14	10	17	11
															529500000	0	0	0	0	0	1	0	2	0	0	0	0	1	4	3	6	3	3	8	5	4	8	12	8	8	16	12	16	9	19	11	24	11	10
															530000000	1	2	0	1	1	1	1	0	1	2	2	2	0	2	3	3	4	11	3	11	9	8	7	15	14	15	13	15	18	17	15	17	12	15
															530500000	0	0	0	2	0	0	0	1	1	0	1	0	0	3	2	3	2	3	10	8	7	4	10	10	7	10	10	14	18	11	20	18	10	17
															531000000	1	0	0	1	0	0	1	0	0	0	3	3	1	1	4	3	3	4	7	5	5	13	10	10	12	15	16	11	9	14	17	5	14	16
															531500000	2	0	0	0	1	0	0	0	0	0	2	6	2	5	2	2	3	1	5	4	9	9	9	7	10	16	24	15	14	15	14	17	17	15
															532000000	1	2	0	0	0	0	1	1	0	0	1	1	2	1	2	7	4	4	10	6	4	7	6	10	13	14	10	15	11	17	13	20	20	13
															532500000	1	0	1	0	0	0	0	2	0	0	3	2	0	3	0	2	2	6	6	5	2	4	7	14	11	17	15	17	12	16	16	17	15	19
															533000000	1	0	0	0	0	0	0	1	1	0	0	0	2	2	2	3	5	5	3	2	6	10	6	6	9	14	11	10	12	13	16	10	19	20
															533500000	1	0	0	0	0	0	0	0	1	3	0	2	0	2	0	5	5	5	4	5	10	6	10	9	14	10	12	13	14	20	11	11	10	23
															534000000	1	0	1	0	0	0	0	0	0	0	0	1	3	2	0	1	5	4	6	11	4	11	10	5	13	11	12	14	14	11	12	13	12	14
															534500000	0	0	1	0	0	0	0	0	0	0	1	1	1	4	4	5	2	7	5	4	10	4	6	11	11	9	12	14	19	20	16	9	15	10
															535000000	0	1	0	0	1	0	2	0	1	0	0	3	1	0	6	3	5	3	7	8	5	8	4	11	7	9	10	10	18	14	13	7	8	18
															535500000	1	0	0	1	0	0	1	0	1	1	1	2	2	5	3	4	1	3	2	3	7	4	7	14	13	9	8	14	10	8	12	24	5	20
															536000000	4	0	0	0	0	0	1	1	0	0	1	2	1	1	1	5	7	2	7	7	5	12	13	14	7	14	10	9	7	9	7	11	13	26
															536500000	1	0	0	0	0	1	0	0	0	2	0	2	2	3	3	3	5	4	3	3	6	8	6	5	15	14	20	10	16	9	12	13	9	8
															537000000	0	0	0	0	0	0	0	1	1	0	2	1	1	0	1	0	3	4	4	6	6	8	16	6	13	9	9	17	17	16	18	7	15	28
															537500000	0	0	1	0	3	1	4	1	1	0	1	0	0	5	6	4	2	6	3	7	7	13	15	10	8	9	8	10	9	15	16	8	17	11
															538000000	0	1	0	0	0	0	0	0	0	0	0	4	1	2	0	2	3	6	3	4	7	5	10	12	12	13	12	15	16	17	12	15	8	14
															538500000	0	0	0	0	0	1	0	0	2	0	0	1	2	4	2	2	4	4	7	9	4	3	8	9	13	18	16	12	20	11	11	11	15	17
															539000000	0	2	0	1	0	1	0	0	2	0	0	1	2	2	2	2	7	6	7	7	8	8	9	8	12	13	16	20	12	12	17	12	20	17
															539500000	0	2	0	0	0	0	0	1	0	2	0	0	0	2	3	2	1	5	6	4	7	7	7	11	6	11	5	11	11	10	17	9	13	10
															540000000	1	0	0	0	0	0	0	0	2	0	0	3	3	0	4	7	3	7	7	2	11	15	11	11	14	12	13	16	11	7	11	12	8	16
															540500000	0	0	0	0	1	0	0	0	2	0	0	3	5	2	6	2	6	0	6	6	3	11	7	8	7	8	12	13	11	9	18	15	11	22
															541000000	1	0	4	0	0	0	0	0	0	0	1	5	1	2	6	3	4	5	6	6	5	8	9	10	6	14	13	9	14	15	10	11	10	18
															541500000	0	0	2	0	0	0	0	2	0	0	1	1	3	5	3	7	3	3	5	9	7	6	13	10	14	9	9	11	16	20	10	19	27	12
															542000000	0	0	0	1	0	0	0	1	1	0	0	2	0	1	2	5	5	4	6	5	10	8	8	13	18	12	10	20	9	12	11	12	11	14
															542500000	1	0	0	0	0	0	0	1	1	1	0	1	1	4	1	1	3	5	5	8	5	7	10	4	13	11	16	10	11	17	15	13	18	21
															543000000	0	0	0	2	0	0	1	2	0	0	0	2	2	2	2	4	7	6	10	6	10	8	10	13	14	10	15	12	17	14	12	13	15	15
															543500000	3	0	1	0	2	1	0	0	0	0	1	0	6	1	3	8	6	6	10	1	8	6	6	15	8	16	6	13	11	10	9	14	11	15
															544000000	0	1	0	0	0	0	0	0	0	2	0	9	5	4	5	3	2	3	3	5	7	10	6	11	7	10	10	12	9	13	10	21	15	22
															544500000	0	1	0	0	0	0	1	2	0	2	2	3	2	1	1	3	6	3	6	4	2	6	9	12	7	17	9	11	13	11	11	11	10	15
															545000000	0	0	1	1	2	0	0	1	1	0	0	2	0	3	6	2	8	4	8	4	7	6	11	13	9	14	17	16	10	13	13	15	13	14
															545500000	2	1	0	0	0	0	0	1	0	0	0	0	1	2	5	7	1	4	3	8	6	3	7	10	13	14	12	11	16	8	9	9	16	12
															546000000	0	1	0	1	1	1	0	0	1	2	0	1	3	0	6	6	4	4	4	3	5	10	3	5	15	9	21	10	11	4	9	11	15	12
															546500000	0	1	0	0	1	0	0	1	0	2	1	0	5	1	4	5	3	4	3	5	3	4	4	9	11	8	12	14	12	16	9	12	14	15
															547000000	1	1	0	0	0	0	0	0	1	0	0	0	2	1	2	1	5	9	4	9	10	8	7	8	8	10	9	6	14	9	15	13	12	10
															547500000	1	0	0	0	0	1	0	0	0	0	0	0	2	1	4	5	3	4	0	2	6	6	6	12	12	7	18	7	8	13	19	7	13	9
															548000000	0	1	0	0	1	0	0	1	0	1	0	2	1	3	1	2	5	7	5	8	4	7	4	7	12	7	11	15	17	10	11	12	8	15
															548500000	0	0	0	0	0	1	0	0	1	1	2	1	1	5	2	5	6	5	7	6	8	8	8	13	12	16	13	11	9	13	7	8	18	18
															549000000	0	1	0	0	1	0	0	0	0	0	1	1	3	4	1	1	3	4	0	7	7	12	5	9	7	11	13	10	18	21	14	13	15	12
															549500000	2	0	0	0	1	0	0	0	1	1	1	2	3	4	2	5	1	2	5	6	11	10	4	8	12	17	15	11	6	11	18	8	16	15
															550000000	2	0	0	0	0	0	1	1	0	1	0	1	2	1	2	5	6	5	5	4	8	9	7	6	13	7	21	21	11	12	14	13	9	8
															550500000	0	0	0	1	0	0	2	0	0	0	1	1	5	2	5	4	3	4	6	7	5	16	6	9	9	16	7	10	10	18	18	16	13	7
															551000000	1	0	0	0	0	0	0	0	0	1	1	2	2	0	4	6	2	4	1	5	8	8	9	7	7	11	16	8	10	13	14	11	13	13
															551500000	0	2	0	0	0	0	0	1	1	0	1	3	2	2	4	2	6	5	4	12	6	8	4	10	10	13	12	3	17	18	15	10	14	14
															552000000	1	0	0	0	0	0	0	2	0	0	0	0	1	4	1	2	7	4	6	7	11	6	6	8	9	3	10	9	12	7	20	14	10	12
															552500000	0	2	0	0	0	1	0	0	0	0	0	4	1	1	0	0	5	1	7	6	7	7	8	7	9	21	11	21	19	11	10	20	14	16
															553000000	2	0	0	0	1	1	0	0	1	0	0	2	4	2	3	6	3	5	10	5	4	3	6	13	9	9	10	14	11	13	15	11	11	13
															553500000	0	0	0	0	0	1	0	1	0	2	2	1	0	2	0	1	4	5	5	13	9	6	4	14	9	12	10	12	11	3	18	14	17	20
															554000000	0	0	0	0	0	1	0	1	0	0	1	1	2	1	0	4	9	3	6	4	3	5	5	8	7	10	10	4	16	6	19	13	14	14
															554500000	0	0	0	0	0	0	0	0	0	0	1	0	1	3	5	4	4	3	5	8	6	5	7	10	6	14	14	11	18	8	11	7	15	11
															555000000	1	0	0	0	0	0	0	1	1	0	1	1	2	0	0	4	0	7	5	6	9	9	2	11	8	8	11	11	8	17	12	14	12	12
															555500000	1	1	0	1	2	0	2	2	0	0	1	3	0	3	5	4	0	3	8	3	5	11	10	6	10	12	12	13	6	10	11	13	19	12
															556000000	1	0	0	0	0	0	1	0	5	1	0	3	2	4	3	2	2	2	4	6	9	4	6	5	9	12	12	13	15	10	19	10	14	18
															556500000	1	0	1	0	0	0	0	0	0	1	2	1	2	4	1	1	1	4	6	3	5	5	8	18	13	6	9	15	15	8	15	12	14	19
															557000000	0	0	0	0	0	0	0	0	2	0	0	1	0	1	5	5	1	7	4	4	7	3	12	11	5	12	8	13	19	14	13	9	7	12
															557500000	0	0	0	0	0	0	0	0	0	1	0	1	0	1	4	1	6	8	9	7	7	6	11	11	12	13	13	11	15	13	7	8	11	6
															558000000	0	0	0	0	2	1	1	0	2	0	1	2	1	6	5	2	0	4	5	5	5	5	6	12	7	9	12	19	11	10	9	12	15	9
															558500000	0	1	0	0	1	1	0	0	0	1	5	4	1	1	2	3	5	2	3	1	4	4	8	8	11	7	11	8	10	17	16	9	7	14
															559000000	1	0	0	0	0	0	0	0	0	1	2	3	2	4	2	6	1	2	3	7	8	4	6	5	10	6	9	15	17	14	11	12	7	12
															559500000	0	0	1	0	0	0	0	5	2	0	0	2	1	3	2	2	6	3	4	4	3	4	6	9	11	15	8	10	12	16	12	13	16	11
															560000000	0	0	0	1	1	0	1	0	1	0	0	2	1	1	1	5	2	4	6	4	6	10	6	8	12	12	10	10	14	15	8	15	16	13
															560500000	2	0	0	0	1	1	0	1	0	2	0	3	2	3	8	3	4	4	3	4	1	6	11	10	5	12	12	14	22	16	14	10	12	14
															561000000	1	1	0	0	0	0	1	0	0	1	1	3	2	2	3	2	1	5	5	3	6	8	9	7	15	10	11	7	16	14	18	14	15	20
															561500000	1	0	0	0	0	0	2	0	0	0	2	0	3	1	1	4	3	7	5	5	6	9	13	7	10	10	17	13	7	19	22	14	10	21
															562000000	1	0	0	0	0	0	1	0	0	0	2	2	2	5	3	3	5	4	3	5	8	8	5	9	12	9	10	14	15	7	15	11	12	20
															562500000	1	0	0	0	0	0	0	0	0	0	0	3	3	0	2	5	11	1	4	7	8	11	8	4	13	13	14	8	16	20	17	9	20	12
															563000000	0	0	1	0	1	0	1	0	0	0	0	1	1	2	3	2	5	12	5	9	6	8	11	6	7	13	10	13	18	15	15	18	10	11
															563500000	0	0	0	0	0	0	0	1	0	0	0	0	0	3	5	3	4	2	3	9	6	8	18	8	4	9	11	14	18	4	15	15	11	9
															564000000	0	0	0	1	0	0	0	0	1	1	2	1	0	2	6	4	3	2	5	9	10	10	8	7	8	11	10	7	11	16	22	13	7	19
															564500000	0	0	0	0	0	0	0	0	1	1	0	3	2	0	1	1	5	3	5	2	2	3	10	6	12	8	13	9	17	12	15	6	7	9
															565000000	3	0	0	0	0	0	0	0	1	0	2	1	4	5	2	5	5	3	6	4	11	5	9	13	11	8	9	16	13	17	7	13	16	10
															565500000	1	0	0	1	1	0	0	0	0	1	0	1	3	1	1	1	4	2	3	9	6	8	7	5	10	9	10	12	12	16	17	13	10	9
															566000000	0	1	0	0	0	0	3	0	1	0	1	1	5	2	1	8	5	7	2	3	0	5	9	11	9	10	6	9	10	6	14	15	15	14
															566500000	0	1	0	0	0	0	0	0	2	0	0	1	4	4	2	2	3	5	5	6	5	5	10	10	4	14	11	9	11	10	14	13	11	10
															567000000	1	1	0	0	1	0	1	0	0	2	0	2	3	3	2	2	3	4	3	5	8	4	12	6	8	11	12	9	8	17	7	9	11	12
															567500000	5	0	0	0	1	0	1	0	2	0	4	5	2	2	1	2	5	5	5	7	4	9	8	3	9	14	16	11	7	16	14	8	16	15
															568000000	2	0	0	1	0	0	1	0	0	0	0	1	0	2	2	2	5	8	4	7	7	5	6	9	10	7	8	16	12	8	7	12	13	11
															568500000	1	0	0	0	0	1	1	0	0	2	0	2	2	5	5	0	3	6	6	4	6	7	6	11	10	8	18	12	16	12	23	11	9	9
															569000000	0	0	0	0	0	0	0	1	1	0	0	1	1	2	0	4	5	1	8	5	5	14	6	11	6	7	12	18	19	19	14	23	15	10
															569500000	0	2	0	2	3	0	0	0	0	0	0	0	1	3	0	3	7	3	7	9	7	10	8	8	8	7	16	11	9	15	12	10	8	17
															570000000	3	2	0	1	1	0	1	0	1	0	1	1	1	0	0	2	7	3	6	3	6	3	8	9	13	12	16	9	13	17	12	15	13	6
															570500000	0	0	0	2	1	1	0	1	0	0	3	1	0	1	6	1	5	4	5	5	4	6	5	6	10	8	13	20	11	9	14	15	11	14
															571000000	0	0	1	0	0	0	1	0	0	0	0	0	1	1	3	2	2	7	5	4	9	6	8	9	12	10	13	5	15	10	14	13	17	14
															571500000	1	1	0	0	0	0	0	0	0	0	1	0	2	4	4	0	1	3	7	10	12	6	8	8	10	10	13	7	20	10	14	11	10	10
															572000000	0	0	0	0	1	0	2	0	0	0	2	1	4	2	2	5	2	2	5	6	6	4	8	7	12	12	9	12	7	10	10	10	17	10
															572500000	0	0	1	0	0	0	0	0	1	1	0	1	1	1	5	6	6	5	5	4	5	2	9	11	11	12	15	6	18	13	14	7	7	15
															573000000	1	0	0	0	1	0	0	0	0	0	1	2	0	0	3	1	2	5	7	5	0	8	9	4	5	10	9	7	10	6	3	20	14	9
															573500000	1	2	0	0	0	0	0	1	1	2	2	0	3	2	6	2	3	4	4	10	5	8	6	13	10	10	7	11	11	8	12	17	11	14
															574000000	1	1	0	0	0	0	1	1	0	1	2	1	2	1	4	6	2	5	6	1	4	7	9	12	14	11	15	7	10	13	10	17	17	12
															574500000	0	3	0	0	1	0	0	0	1	1	2	0	2	2	0	4	1	3	6	13	10	9	6	5	8	9	17	11	19	9	7	18	16	12
															575000000	0	0	0	0	0	1	0	0	0	1	2	0	2	3	3	3	6	1	5	6	4	2	8	13	12	7	11	24	14	11	14	9	17	10
															575500000	3	2	0	0	0	0	1	2	1	2	2	2	1	3	4	2	4	2	2	6	5	8	8	6	6	12	4	8	14	21	17	13	13	17
															576000000	1	0	0	0	0	0	2	0	2	1	0	1	3	0	2	2	4	7	6	4	5	5	5	12	9	9	11	11	11	14	7	14	4	17
															576500000	1	1	1	0	0	0	1	1	0	1	1	1	3	3	3	4	8	6	3	7	5	9	4	11	10	11	17	17	15	11	24	14	8	9
															577000000	1	2	0	0	0	0	1	0	0	2	1	2	2	1	1	4	3	0	4	6	3	11	6	5	8	13	12	9	15	9	12	12	12	18
															577500000	0	2	0	0	0	0	1	0	0	0	1	0	2	3	3	3	1	5	3	1	7	5	6	10	10	9	11	11	8	13	12	8	8	10
															578000000	1	0	0	0	0	0	0	0	0	1	1	1	0	3	3	2	3	3	4	3	7	3	6	8	14	14	11	1	13	17	19	21	11	7
															578500000	2	0	0	0	0	0	0	0	0	2	1	2	0	2	0	4	3	3	5	3	5	7	9	12	11	7	9	7	14	6	12	14	14	16
															579000000	1	0	0	0	0	0	1	1	0	0	0	2	1	3	3	2	3	2	4	4	9	9	7	9	12	8	6	11	9	8	12	12	15	10
															579500000	0	0	0	0	0	2	1	0	0	0	0	1	1	0	1	3	3	1	3	7	10	4	5	11	8	10	12	6	14	8	11	19	14	13
															580000000	0	1	0	0	1	0	1	0	1	0	0	2	3	2	0	5	6	3	2	1	6	7	7	7	8	8	14	10	9	14	9	17	15	17
															580500000	0	1	0	1	0	0	0	1	1	1	1	1	1	3	2	4	6	6	7	2	9	9	2	7	13	13	12	9	14	8	14	21	14	12
															581000000	0	0	0	0	0	0	1	0	0	2	0	0	1	1	1	2	6	4	7	3	3	9	3	9	9	8	11	8	15	11	14	11	11	9
															581500000	2	0	0	1	0	0	1	0	0	0	0	0	2	3	3	5	4	4	2	4	16	6	5	8	3	10	11	14	19	8	10	15	13	13
															582000000	0	1	0	0	1	0	2	0	2	0	2	2	2	0	3	1	3	2	7	5	8	9	13	9	13	10	8	18	11	12	10	13	15	10
															582500000	1	0	0	0	1	0	0	0	0	1	2	0	1	4	1	2	3	3	5	5	5	7	9	9	5	13	14	8	14	10	8	13	12	16
															583000000	0	0	0	0	0	0	0	1	0	0	0	0	2	2	1	4	3	3	2	10	4	11	2	8	10	8	10	8	15	15	17	9	11	16
															583500000	2	0	0	0	0	0	0	1	1	1	0	0	1	2	5	3	6	2	2	8	3	3	9	5	7	10	15	15	15	9	6	4	11	11
															584000000	1	0	0	1	0	0	0	1	0	1	0	2	1	2	2	1	6	5	4	6	2	7	8	6	12	7	8	7	11	18	18	13	15	9
															584500000	0	0	0	0	0	0	0	0	0	1	2	1	3	4	6	6	3	4	5	7	8	5	1	8	4	4	9	11	5	13	17	20	10	9
															585000000	2	0	2	0	0	1	0	0	1	1	0	1	1	2	1	2	2	4	4	6	3	8	14	8	13	12	15	17	9	11	11	15	13	8
															585500000	2	2	0	0	0	0	1	1	0	1	1	2	1	3	3	2	2	4	2	1	4	4	10	6	7	10	14	10	9	18	6	13	9	10
															586000000	0	0	0	0	0	0	2	0	0	0	0	0	5	1	1	3	1	6	1	3	5	4	4	9	5	7	7	13	10	14	8	9	14	15
															586500000	0	0	0	0	0	0	0	1	0	2	3	0	0	2	5	0	1	8	6	6	5	5	3	5	8	9	9	7	2	16	12	15	6	12
															587000000	1	0	0	0	0	0	0	1	0	1	0	1	1	2	3	1	5	2	2	5	5	4	9	9	9	7	15	9	9	7	4	7	14	16
															587500000	0	0	0	0	0	0	2	0	0	0	2	0	1	3	2	5	0	4	3	4	5	5	7	8	7	6	11	8	10	11	9	8	11	7
															588000000	1	0	3	0	0	0	0	0	1	0	0	0	2	3	4	2	1	2	4	8	4	12	10	9	8	11	9	12	12	12	8	18	9	14
															588500000	2	0	0	0	0	0	1	0	2	0	0	1	2	1	2	4	2	6	4	5	4	6	4	3	8	3	16	23	8	10	14	15	7	14
															589000000	0	0	2	0	0	0	0	0	0	0	1	1	1	2	3	5	4	3	5	5	3	9	11	14	7	11	8	8	20	6	17	12	10	11
															589500000	0	1	2	0	1	1	2	0	0	0	1	4	0	1	4	4	5	1	2	7	5	6	6	13	4	9	10	14	12	12	16	15	11	7
															590000000	0	1	0	0	0	1	0	1	0	1	1	1	3	0	0	3	4	9	4	7	6	6	6	8	11	11	10	10	12	11	7	11	7	5
															590500000	0	0	0	0	0	0	0	0	2	0	0	1	2	1	3	4	6	5	3	5	3	8	8	5	8	10	9	14	2	20	10	9	6	9
															591000000	0	1	1	0	0	0	2	0	1	1	1	1	2	2	2	2	2	4	1	1	3	4	12	7	7	8	11	7	10	14	9	9	12	13
															591500000	2	0	0	0	0	0	0	0	2	0	0	2	1	6	0	6	3	6	5	5	5	5	4	9	10	7	14	17	10	11	7	7	12	13
															592000000	0	2	0	0	0	0	0	0	0	0	4	1	2	1	0	2	3	4	4	3	4	3	5	5	8	14	19	16	10	10	7	15	10	12
															592500000	0	0	0	0	0	0	0	0	0	0	0	1	3	5	3	1	7	1	3	7	9	11	6	7	10	10	6	17	8	12	8	15	11	17
															593000000	1	0	0	1	0	0	0	0	1	0	0	0	1	4	1	1	3	4	3	4	3	8	8	4	12	9	7	7	8	15	8	15	5	11
															593500000	0	0	0	0	0	0	0	0	0	1	1	2	0	1	2	2	5	5	5	4	6	4	8	10	11	9	7	11	15	11	12	15	22	23
															594000000	1	1	0	1	0	0	1	0	0	2	1	2	2	3	4	2	5	7	4	3	4	4	6	9	9	8	9	11	13	7	11	5	16	12
															594500000	1	0	0	0	1	0	0	0	0	0	1	0	6	1	2	5	3	3	7	9	3	5	7	9	13	11	9	9	7	10	11	22	10	9
															595000000	1	2	0	0	0	0	0	0	0	0	0	2	1	1	2	1	6	6	5	3	7	4	7	9	5	8	16	6	13	10	10	11	12	9
															595500000	1	0	0	0	0	0	0	1	0	0	1	1	2	3	3	2	2	5	6	5	5	6	8	8	7	13	7	14	11	10	19	15	13	11
															596000000	0	0	0	0	0	0	0	0	0	1	2	1	2	0	0	1	3	1	2	7	10	8	5	5	8	9	7	8	11	8	12	11	13	16
															596500000	2	1	0	0	0	0	0	2	1	0	1	2	2	3	2	2	2	10	4	5	7	5	4	6	15	6	12	13	5	7	17	11	11	13
															597000000	0	0	0	0	0	0	0	0	1	0	2	2	0	1	3	4	7	3	8	8	6	1	5	8	12	8	13	10	12	12	12	12	11	8
															597500000	0	0	0	0	0	0	0	0	0	2	2	3	1	0	3	3	1	1	0	7	9	5	6	2	10	13	10	14	11	9	8	12	11	15
															598000000	1	1	0	0	0	0	0	1	0	0	0	2	2	1	1	2	2	3	5	3	6	5	6	12	6	3	14	10	7	8	14	12	9	12
															598500000	0	0	0	0	0	0	0	0	0	2	0	1	2	3	1	0	2	4	9	5	5	3	7	4	8	16	10	8	5	12	8	12	6	8
															599000000	0	0	0	0	0	0	0	0	0	0	1	1	0	1	1	5	2	1	7	5	5	4	6	6	6	7	7	13	12	7	10	10	14	13
															599500000	1	1	0	0	0	0	0	0	1	1	1	0	1	2	3	3	2	1	7	7	7	4	4	6	10	5	9	12	19	21	13	13	13	14
															600000000	0	0	0	0	0	1	3	0	0	0	0	0	2	2	4	5	4	1	3	3	3	6	7	6	11	7	13	18	9	9	13	13	12	7
															600500000	0	0	1	0	0	0	0	1	0	2	1	1	3	1	2	1	4	3	5	5	2	4	5	9	11	11	12	9	10	8	9	11	9	7
															601000000	0	0	0	0	0	0	1	0	1	1	0	0	0	2	1	1	6	3	5	3	6	3	5	8	6	9	20	12	23	12	19	7	9	12
															601500000	0	0	0	0	0	0	0	0	0	1	2	0	4	1	0	5	2	4	3	4	7	3	7	6	10	7	8	10	13	7	5	8	9	11
															602000000	1	0	0	1	0	0	1	0	2	0	0	0	2	1	4	1	4	2	3	3	5	2	5	5	6	7	12	7	7	16	7	15	4	11
															602500000	1	1	0	0	0	0	0	0	1	0	1	0	3	1	2	3	3	4	4	7	10	7	4	5	10	10	9	13	15	12	13	8	12	9
															603000000	1	0	0	0	0	0	0	0	0	1	0	2	2	1	3	2	4	2	5	6	7	1	6	6	2	9	6	10	16	11	13	9	8	7
															603500000	0	0	0	0	0	0	0	0	0	1	1	3	0	1	1	3	5	1	3	2	6	10	6	11	8	13	12	15	9	13	5	7	8	14
															604000000	0	1	0	0	0	0	1	1	1	0	1	1	1	0	2	2	2	0	4	6	2	11	16	8	3	6	7	12	13	7	10	8	13	15
															604500000	1	0	0	0	1	1	0	1	0	1	1	1	3	1	4	3	3	4	3	9	5	4	6	11	12	8	9	9	7	13	11	11	15	11
															605000000	0	3	1	0	0	0	1	0	0	1	0	3	4	1	3	3	3	6	0	9	4	5	7	6	9	5	3	6	10	14	9	17	11	9
															605500000	2	0	0	0	0	0	0	0	1	0	0	1	0	0	1	4	2	6	4	7	9	9	7	16	6	6	11	12	7	18	8	9	8	20
															606000000	0	0	0	0	0	1	0	0	0	0	1	2	3	2	2	0	1	6	5	5	5	11	6	10	10	8	12	16	9	9	8	7	15	7
															606500000	0	0	0	0	0	0	0	0	0	1	0	1	1	0	3	2	3	1	9	3	2	5	9	4	13	7	9	18	13	9	12	13	5	10
															607000000	0	0	0	0	0	0	0	0	0	0	0	0	1	4	2	1	1	2	2	1	4	11	13	6	8	10	5	7	14	5	10	13	10	9
															607500000	0	4	0	0	0	1	0	0	0	0	0	2	1	4	4	4	0	1	5	3	6	6	10	10	5	7	11	5	6	8	12	14	4	6
															608000000	0	0	0	0	0	0	0	0	0	0	2	1	2	3	3	2	4	4	2	5	5	7	4	7	12	2	13	7	12	5	9	9	13	11
															608500000	1	2	1	0	0	0	0	0	0	0	0	0	2	2	3	3	3	4	5	2	5	6	5	6	4	5	13	11	7	13	20	16	18	13
															609000000	0	0	0	0	0	0	0	0	0	0	0	3	1	0	2	4	2	5	3	5	9	5	4	6	6	4	10	14	8	10	12	11	6	16
															609500000	0	0	0	0	0	1	0	0	0	0	0	1	1	5	1	1	4	3	3	7	1	3	3	4	8	11	10	13	9	5	6	10	10	13
															610000000	0	1	0	0	0	0	0	0	0	0	1	0	1	1	2	4	3	5	5	3	6	7	9	8	11	5	11	9	15	6	9	16	12	7
															610500000	0	0	1	0	0	0	0	0	1	1	0	0	1	0	3	5	4	9	1	8	3	7	3	9	9	16	10	7	9	13	13	9	6	6
															611000000	1	0	0	1	1	0	0	1	0	0	0	1	1	3	3	2	3	5	7	8	5	3	8	9	4	11	5	16	9	10	8	13	12	7
															611500000	3	1	1	2	0	0	1	0	1	0	1	1	0	1	1	5	4	3	1	9	1	6	11	6	10	7	7	3	4	5	11	6	6	10
															612000000	1	0	0	0	0	0	1	1	1	1	1	0	1	0	4	0	2	4	10	5	7	8	12	5	7	12	11	12	10	12	14	9	12	9
															612500000	0	0	0	0	0	0	0	3	0	1	4	1	1	1	2	0	2	2	4	5	6	3	6	4	8	7	8	11	12	9	7	5	10	8
															613000000	1	0	0	0	0	1	1	1	1	0	0	1	1	1	2	2	5	5	6	4	4	12	12	4	8	9	6	16	10	10	19	12	10	4
															613500000	0	1	0	0	0	0	1	0	0	0	0	1	2	3	3	1	3	7	5	5	3	9	6	8	5	8	7	12	9	10	12	5	11	16
															614000000	0	1	0	0	0	0	0	0	0	2	0	0	1	5	1	0	3	4	1	6	2	2	8	6	10	9	13	12	14	11	9	5	14	12
															614500000	0	0	0	0	0	0	0	1	1	0	1	1	1	1	1	1	1	5	5	6	3	7	7	9	6	9	8	15	10	16	9	8	13	12
															615000000	0	2	0	0	0	1	0	1	0	1	0	1	1	0	5	1	3	3	0	1	2	5	5	4	10	7	9	4	14	9	5	15	8	10
															615500000	0	0	1	0	0	0	1	0	0	1	0	1	1	3	2	4	2	2	3	5	6	6	6	10	5	10	10	11	8	8	7	15	19	15
															616000000	0	0	0	0	0	0	0	0	1	0	0	0	5	4	2	2	4	5	4	6	8	6	7	6	5	7	7	9	7	9	5	9	13	15
															616500000	0	0	0	0	0	0	0	0	3	0	2	2	1	1	2	6	1	2	1	5	5	1	13	4	16	8	9	9	3	15	7	14	4	9
															617000000	0	0	0	0	0	0	0	0	1	2	0	0	0	1	0	3	5	2	4	2	7	10	4	10	10	12	6	11	14	13	20	13	7	9
															617500000	0	0	0	0	0	0	2	0	0	2	0	0	0	4	3	0	3	3	2	4	6	3	12	5	6	11	14	12	10	13	10	12	14	8
															618000000	0	0	0	0	0	0	0	0	0	1	1	0	2	2	3	1	2	9	2	7	2	8	9	9	6	12	11	3	11	14	15	7	5	13
															618500000	3	0	0	1	0	1	0	1	1	1	2	1	0	3	2	3	1	1	8	5	7	4	7	4	5	14	13	13	9	10	14	8	5	9
															619000000	0	0	0	2	0	0	0	1	0	0	0	0	3	2	1	0	2	2	6	4	4	5	8	10	6	13	11	15	11	7	13	5	8	13
															619500000	1	1	0	0	0	0	0	0	1	0	2	2	1	3	6	3	4	1	9	5	1	4	7	13	7	8	10	10	13	13	10	8	11	14
															620000000	1	0	0	0	0	0	0	0	0	1	0	2	2	1	1	1	3	3	6	4	3	8	5	6	9	4	12	8	19	6	12	7	6	16
															620500000	1	1	0	0	0	0	0	1	1	1	0	2	1	3	1	1	1	3	6	4	4	5	5	8	11	8	11	2	8	9	13	13	7	10
															621000000	1	1	0	0	0	2	0	0	2	1	0	0	0	1	1	1	0	4	1	8	8	7	3	8	3	5	12	13	11	8	7	8	8	8
															621500000	0	1	0	0	0	0	0	2	0	1	1	3	0	5	1	3	4	3	4	11	3	1	4	6	8	8	7	14	7	14	9	10	10	8
															622000000	1	1	0	0	1	0	0	0	3	2	2	0	0	1	1	3	4	6	0	5	4	4	10	5	11	6	12	10	7	8	10	14	6	12
															622500000	1	0	0	0	0	0	0	0	1	2	0	1	1	0	0	2	9	4	3	2	2	4	8	6	3	6	9	12	7	9	10	14	9	12
															623000000	0	0	0	2	0	0	0	0	1	0	0	2	2	2	3	3	4	7	5	4	2	4	7	2	6	5	8	11	5	7	12	10	8	8
															623500000	3	0	0	1	0	0	1	0	0	0	1	3	0	2	2	4	3	3	2	3	3	3	9	6	7	16	10	7	9	13	19	10	11	12
															624000000	0	0	0	0	0	0	0	1	0	0	1	2	1	0	1	1	3	6	4	5	5	8	6	10	9	4	9	11	6	14	8	8	14	7
															624500000	0	0	0	0	0	1	0	0	0	0	0	0	1	2	1	0	5	2	4	5	5	2	4	3	4	10	7	6	10	8	13	8	10	17
															625000000	0	1	0	0	0	2	1	0	0	3	0	2	0	6	5	0	4	5	3	2	4	4	6	5	11	1	11	12	10	9	6	13	11	13
															625500000	1	1	0	0	0	0	0	0	1	0	0	5	3	0	2	5	2	6	4	7	4	8	5	4	4	13	8	14	12	7	2	12	7	7
															626000000	1	0	1	0	0	1	0	0	0	0	4	0	3	1	4	3	1	3	0	3	9	6	3	4	9	8	9	10	5	4	8	10	10	10
															626500000	0	0	0	1	1	0	0	0	0	1	1	0	1	1	2	5	3	5	2	2	4	9	6	5	5	13	10	5	7	9	15	18	9	12
															627000000	1	0	1	0	0	1	0	0	1	1	0	3	2	1	2	4	3	1	2	5	3	8	4	11	12	13	6	4	12	8	9	11	8	13
															627500000	0	1	0	1	2	0	0	0	0	0	2	0	0	1	1	2	2	4	3	4	3	8	10	6	4	10	5	7	10	12	12	13	12	5
															628000000	0	2	1	2	0	0	0	1	0	1	0	4	2	2	4	1	3	5	1	1	5	1	3	1	7	18	13	10	15	10	9	9	5	9
															628500000	1	0	0	0	0	0	0	0	0	0	2	0	3	2	3	3	2	1	3	4	4	6	4	8	6	12	6	8	10	12	10	10	11	12
															629000000	1	1	1	0	0	0	1	0	1	2	0	1	1	0	1	6	9	2	6	1	5	6	7	6	9	12	7	10	10	10	9	6	5	10
															629500000	1	0	0	0	0	0	0	1	0	0	2	3	0	0	0	0	2	4	5	3	5	6	6	9	9	8	7	5	13	17	3	11	8	8
															630000000	1	1	0	0	0	0	0	0	0	0	0	0	0	2	3	6	5	6	8	6	7	4	4	5	6	5	8	11	8	7	9	15	10	8
															630500000	2	1	0	0	0	1	0	1	0	0	0	1	3	3	3	4	4	3	2	3	3	2	10	6	10	10	10	10	20	9	15	12	5	12
															631000000	0	0	0	0	1	0	0	0	0	0	0	0	0	4	2	1	1	5	6	9	4	5	6	8	5	9	7	5	7	10	9	12	13	10
															631500000	0	0	1	0	0	0	0	0	1	0	0	0	1	5	1	8	2	4	2	3	4	6	3	10	6	9	5	8	8	12	12	10	12	6
															632000000	0	1	0	0	1	0	1	0	1	0	2	1	0	2	0	2	1	2	3	5	6	2	5	7	13	6	5	6	7	10	4	8	12	8
															632500000	1	0	1	0	1	0	0	0	0	3	1	0	2	1	5	4	4	1	5	3	2	8	2	6	7	10	9	8	12	5	9	8	14	9
															633000000	0	0	1	0	0	0	0	1	0	1	1	0	1	1	1	3	5	3	2	6	3	3	5	8	13	9	10	9	11	7	10	13	2	17
															633500000	0	0	0	0	0	0	0	0	0	0	1	1	2	2	5	3	4	3	6	7	0	8	4	4	7	8	11	15	6	5	10	14	11	10
															634000000	1	0	0	0	0	0	1	1	0	0	0	1	3	0	1	3	3	1	4	5	9	3	8	8	6	14	8	9	8	7	7	15	10	4
															634500000	0	0	0	0	1	1	0	1	0	0	1	0	1	1	1	2	3	2	3	2	5	6	8	10	6	7	9	13	8	5	10	4	10	10
															635000000	1	0	0	0	2	0	0	0	0	0	0	1	1	7	2	3	4	3	2	8	11	6	2	10	8	11	8	10	3	6	6	12	19	12
															635500000	1	1	0	1	0	0	0	0	0	1	2	0	2	0	2	3	4	3	4	8	8	7	7	7	7	5	14	8	5	5	6	7	8	6
															636000000	1	0	1	0	0	2	0	0	1	1	2	1	2	2	4	4	2	4	2	9	9	4	6	4	8	10	9	10	15	7	9	9	9	14
															636500000	0	1	0	1	0	0	0	0	0	0	0	1	2	1	1	4	4	7	5	6	5	7	4	7	4	8	5	8	12	12	6	7	8	5
															637000000	0	0	0	1	0	0	0	0	1	2	2	2	0	0	4	5	4	2	5	6	4	2	4	6	8	9	7	14	12	8	15	7	8	7
															637500000	0	0	0	0	0	0	0	0	1	0	1	4	3	2	0	2	3	1	4	4	3	5	7	12	4	2	9	9	4	12	8	15	5	9
															638000000	2	0	0	0	0	0	0	1	1	0	0	1	1	0	3	3	4	6	2	2	0	5	5	8	10	5	6	6	9	6	9	12	8	15
															638500000	0	0	0	0	1	0	2	0	1	1	0	3	0	1	3	0	3	1	3	7	7	4	8	5	7	9	13	8	11	5	14	12	8	10
															639000000	0	0	0	0	0	0	0	1	1	0	0	1	1	1	2	7	2	3	3	4	5	3	6	7	13	9	7	11	15	10	15	20	10	10
															639500000	0	0	0	0	0	1	0	1	1	0	0	0	0	4	1	1	3	7	4	5	1	5	6	6	5	5	8	14	7	10	8	7	9	5
															640000000	1	0	0	1	0	0	0	0	0	0	3	2	3	0	1	2	0	3	6	6	5	6	10	3	5	9	10	14	13	6	16	9	8	7
															640500000	0	0	0	1	0	0	1	0	0	0	0	0	0	1	2	3	3	3	4	8	6	8	3	5	5	14	7	7	9	2	7	6	14	9
															641000000	1	0	0	0	0	1	0	0	0	0	0	0	1	3	2	1	0	3	2	3	4	5	8	5	8	5	5	8	15	3	11	9	11	7
															641500000	0	0	1	0	0	1	0	1	0	1	1	0	4	0	2	3	5	6	4	3	7	8	6	7	4	9	3	9	8	7	8	10	4	8
															642000000	0	0	0	0	0	0	0	0	0	0	0	0	0	2	1	1	4	0	3	4	2	6	9	7	6	6	8	12	7	12	14	9	6	10
															642500000	1	1	0	0	0	0	0	1	0	1	0	0	0	3	1	3	2	7	6	3	1	2	6	11	5	9	4	7	13	11	15	8	8	8
															643000000	0	0	0	0	0	0	0	0	0	0	0	0	2	1	3	2	2	2	7	1	4	5	10	7	5	7	14	8	11	2	11	8	13	12
															643500000	1	0	0	0	0	0	0	0	1	0	1	2	3	2	2	1	6	6	3	6	5	2	11	3	4	6	5	12	11	10	11	6	11	11
															644000000	0	0	2	0	0	0	1	1	1	0	1	4	3	1	0	4	6	4	4	6	8	3	6	4	9	5	11	8	12	16	11	9	9	9
															644500000	0	0	0	0	0	1	0	0	0	0	2	0	2	2	5	3	3	1	3	3	8	8	6	7	9	8	4	7	5	3	7	13	7	7
															645000000	2	0	1	1	1	0	0	1	0	0	2	0	1	1	1	0	2	6	2	1	3	4	3	5	8	12	9	8	13	1	7	10	11	12
															645500000	0	1	0	0	0	0	0	0	1	0	0	3	1	4	2	1	4	0	3	5	8	3	6	10	3	5	9	8	4	6	12	7	8	7
															646000000	1	1	0	0	0	0	0	0	0	0	2	0	1	3	4	4	2	3	1	5	4	4	6	7	7	3	8	4	4	6	6	9	14	8
															646500000	0	0	0	0	0	0	0	1	1	0	1	3	2	1	2	1	2	3	2	3	8	6	5	8	8	9	13	16	7	11	8	5	11	6
															647000000	2	0	0	0	1	0	0	2	0	0	1	0	2	2	6	2	3	3	3	4	3	2	5	6	6	5	4	6	8	7	10	13	13	9
															647500000	1	0	1	0	0	0	0	0	0	0	0	0	1	1	2	3	5	3	3	1	1	6	4	10	14	2	7	14	10	10	6	10	12	8
															648000000	0	0	1	0	0	0	0	0	1	0	0	0	2	0	5	3	1	3	11	3	8	4	6	4	7	3	9	9	10	8	7	9	10	4
															648500000	0	0	0	0	0	0	0	0	0	0	1	1	3	0	4	4	3	3	4	2	2	3	5	7	3	6	10	8	6	8	12	9	9	13
															649000000	0	1	1	0	0	0	0	0	0	1	0	0	0	2	0	3	0	4	4	3	2	6	5	5	1	16	7	11	11	9	8	6	10	5
															649500000	0	1	0	0	0	0	0	0	0	0	1	0	0	0	2	5	4	2	1	6	7	6	3	3	4	11	7	9	7	8	6	6	10	14
															650000000	0	1	0	0	0	3	0	0	3	0	0	1	0	0	0	2	2	2	2	4	3	8	7	10	8	8	6	5	10	4	6	9	7	4
															650500000	1	0	0	0	0	0	0	0	0	0	1	0	5	0	1	1	2	4	3	6	1	3	7	7	5	3	4	10	8	10	15	13	9	5
															651000000	1	0	1	0	0	0	0	0	0	1	0	2	2	2	1	2	4	3	1	1	9	4	5	5	8	9	10	5	8	12	10	13	5	8
															651500000	0	0	2	0	0	0	0	0	0	0	1	1	3	1	2	3	2	5	1	3	2	4	8	6	10	9	6	8	9	7	6	6	10	12
															652000000	0	0	1	1	0	1	0	0	0	0	0	0	0	2	1	2	0	2	2	7	3	6	6	6	6	5	10	12	7	7	3	7	12	9
															652500000	2	0	0	0	0	0	1	2	0	1	0	0	0	0	3	2	1	2	2	2	2	2	3	6	5	8	5	8	11	10	6	9	14	13
															653000000	0	2	0	0	0	0	0	0	0	0	0	1	0	0	3	1	5	2	1	1	5	7	6	3	10	4	8	9	10	6	13	7	8	8
															653500000	0	1	0	1	0	0	0	0	0	0	2	0	1	3	2	2	1	3	1	0	5	4	10	6	5	8	5	12	5	2	9	8	10	14
															654000000	0	0	1	0	0	0	0	0	0	0	2	1	1	2	2	0	4	3	7	4	1	5	4	3	6	7	7	11	13	15	7	14	13	13
															654500000	2	1	0	0	0	0	0	0	0	3	0	3	0	3	1	4	6	3	4	8	2	4	5	6	5	5	9	7	7	10	13	9	15	9
															655000000	0	0	0	0	1	0	1	0	0	2	0	0	0	2	2	3	1	3	2	3	3	4	2	6	2	7	3	7	6	6	6	8	9	8
															655500000	0	0	0	0	0	0	0	1	0	0	0	4	0	2	6	2	2	1	1	6	8	4	5	6	3	5	10	8	8	8	7	8	7	12
															656000000	2	1	0	0	2	0	0	0	0	0	1	2	3	0	5	4	8	2	3	2	3	7	5	5	7	5	12	6	7	9	8	13	9	9
															656500000	0	1	0	0	0	0	0	0	1	2	0	3	3	1	1	2	1	6	3	6	5	5	3	3	6	6	8	9	9	9	11	7	10	6
															657000000	0	0	0	0	0	3	0	0	0	0	0	4	4	1	2	5	2	1	2	7	8	3	7	5	7	7	6	5	11	10	6	4	4	6
															657500000	0	1	0	0	0	1	0	1	0	0	1	3	2	2	0	3	5	2	6	5	4	9	5	9	4	7	9	5	9	6	11	5	8	10
															658000000	1	2	0	0	0	0	0	1	0	0	0	0	3	0	0	0	2	2	6	4	8	4	4	5	4	7	10	9	11	6	7	15	8	16
															658500000	1	0	0	1	0	1	0	0	1	0	1	0	0	0	2	1	2	3	4	6	4	6	4	10	4	5	11	9	5	11	12	10	8	11
															659000000	0	1	0	0	0	0	0	0	1	4	0	1	1	4	2	5	2	3	0	3	7	4	4	11	9	6	5	6	8	15	9	5	6	8
															659500000	0	0	0	0	1	0	0	0	0	0	0	3	2	3	2	7	2	5	4	7	5	5	3	9	10	14	8	4	10	5	9	6	3	11
															660000000	1	0	0	0	0	0	0	3	0	0	1	3	1	2	1	3	3	2	1	3	1	4	5	5	5	2	11	7	13	8	8	8	6	10
															660500000	1	0	0	0	0	0	0	0	0	0	1	2	2	2	2	2	2	1	6	8	5	11	6	6	4	7	9	9	4	4	7	9	7	10
															661000000	1	0	0	1	0	0	0	0	1	2	3	3	1	2	2	3	1	3	1	6	2	7	4	7	6	11	10	0	8	10	15	5	11	7
															661500000	0	0	0	0	1	1	1	0	3	1	1	0	0	1	6	1	3	3	1	3	5	0	10	7	6	4	4	10	12	11	10	5	11	5
															662000000	0	0	0	0	0	0	2	1	0	0	1	2	1	0	1	2	2	1	2	6	5	2	8	10	6	8	10	5	10	12	9	9	3	8
															662500000	1	1	0	0	0	0	0	0	2	1	0	0	0	4	2	4	3	0	2	9	5	1	8	7	8	9	8	6	14	8	3	8	8	11
															663000000	2	0	1	0	0	2	0	1	0	1	1	2	0	6	1	3	2	6	2	3	1	4	7	9	7	8	5	6	8	16	12	9	9	18
															663500000	0	0	1	0	1	0	0	0	0	0	1	0	1	3	1	2	1	0	6	2	7	12	7	9	9	5	4	5	5	8	9	6	10	6
															664000000	0	2	0	2	0	0	0	0	0	0	1	0	0	0	1	2	7	3	5	2	9	2	12	8	4	6	12	15	13	12	11	7	6	10
															664500000	0	0	0	0	0	0	2	0	1	0	0	1	1	2	1	4	3	3	3	3	5	5	10	7	6	7	3	11	7	6	11	7	9	9
															665000000	0	0	1	0	0	0	0	0	1	0	0	1	2	5	2	2	1	6	4	3	11	7	3	10	4	7	11	9	9	5	11	16	6	10
															665500000	0	0	0	0	2	0	0	1	1	0	2	0	1	1	2	3	1	2	5	4	4	6	6	6	5	5	11	7	5	8	12	9	5	9
															666000000	0	0	1	0	0	0	0	0	0	0	1	0	0	2	0	2	2	2	2	6	1	2	4	7	9	4	8	7	10	9	7	9	12	11
															666500000	0	0	0	1	0	1	0	1	2	1	0	0	2	4	2	2	1	2	2	0	7	7	1	6	7	7	6	10	9	5	17	18	5	9
															667000000	0	1	0	0	2	0	0	1	0	1	0	0	0	3	0	7	2	4	6	5	3	2	2	5	13	5	4	9	9	12	5	5	15	8
															667500000	0	0	0	0	0	0	0	1	0	1	3	0	3	1	1	1	7	4	2	3	3	2	4	6	7	5	10	7	5	12	5	4	9	11
															668000000	0	0	0	0	0	0	1	0	0	1	0	0	0	2	1	5	1	3	4	2	8	5	2	9	6	6	4	13	9	10	10	6	9	6
															668500000	1	0	0	0	0	0	0	0	0	0	0	0	1	0	1	8	2	2	3	4	4	3	7	6	8	7	10	8	10	1	11	9	11	7
															669000000	0	0	0	0	1	1	0	0	0	0	0	0	0	0	0	1	4	5	2	3	5	10	6	9	3	7	4	5	15	11	9	8	9	6
															669500000	2	0	0	0	0	0	0	0	0	1	0	2	2	0	2	0	3	3	6	5	2	4	5	3	4	8	5	5	8	10	4	6	10	5
															670000000	0	0	0	0	0	0	0	0	0	1	0	2	2	0	2	2	1	1	7	6	1	2	8	9	3	11	9	8	8	4	8	10	10	13
															670500000	0	0	1	0	0	0	1	0	0	0	1	1	1	1	2	3	3	1	5	2	4	4	5	4	13	4	8	4	7	8	8	8	8	6
															671000000	0	1	0	0	0	0	0	0	1	0	0	2	4	1	2	0	2	1	3	0	1	5	4	1	5	11	4	5	5	8	6	15	9	6
															671500000	1	0	0	0	0	0	0	0	1	2	1	1	1	2	1	6	3	4	2	3	2	3	2	7	6	3	10	3	4	10	13	9	10	6
															672000000	0	0	0	0	0	0	0	1	2	2	0	1	1	0	3	2	8	2	2	5	5	3	8	9	9	5	10	4	12	5	8	8	14	3
															672500000	1	2	1	0	0	0	0	0	0	0	0	0	3	2	2	3	2	3	2	3	1	5	6	7	7	8	5	11	8	10	15	7	11	16
															673000000	0	0	0	0	1	0	0	1	0	0	3	2	0	2	3	3	3	3	1	2	6	5	0	9	4	8	7	9	7	6	9	10	7	14
															673500000	0	0	0	0	0	0	0	0	0	1	0	2	0	1	2	1	2	2	1	3	6	4	6	7	5	6	5	10	12	2	11	6	7	8
															674000000	1	1	0	1	0	0	0	0	1	1	0	2	1	2	1	4	2	4	2	6	1	7	4	5	13	7	8	6	10	7	5	14	3	6
															674500000	0	0	0	0	1	1	0	0	1	0	1	1	0	2	2	2	0	2	3	1	4	1	9	4	6	10	9	12	13	11	10	7	5	9
															675000000	0	0	1	0	0	2	0	1	0	1	0	0	0	3	3	2	2	0	3	6	3	3	7	7	3	3	3	6	9	16	8	10	6	5
															675500000	0	0	0	0	0	0	0	0	0	0	1	0	2	2	1	2	1	11	4	4	5	4	6	6	4	5	14	6	6	7	7	8	3	7
															676000000	1	0	0	1	0	0	1	0	0	0	0	1	2	2	1	2	3	4	3	5	5	5	12	0	5	8	9	4	13	10	3	13	8	12
															676500000	0	0	0	0	0	0	0	0	1	1	2	2	2	6	1	2	6	0	2	8	5	2	5	4	7	8	10	10	10	7	12	16	5	10
															677000000	0	0	0	1	0	0	0	0	0	0	0	1	0	1	4	1	1	1	0	4	7	4	6	3	7	9	2	7	9	4	8	8	4	10
															677500000	1	0	1	0	0	0	0	0	0	0	0	0	1	1	3	2	3	5	4	7	5	5	10	2	10	6	6	7	11	1	6	6	8	8
															678000000	0	0	0	0	0	0	0	0	0	1	0	0	1	1	1	4	2	2	1	3	3	5	3	7	4	9	6	16	10	8	6	16	7	12
															678500000	0	0	0	0	1	0	2	0	0	2	0	0	1	2	3	0	1	4	1	2	7	4	6	8	7	8	7	7	12	9	13	7	5	8
															679000000	0	0	0	0	0	1	1	0	0	0	0	3	0	1	1	2	2	2	3	0	2	5	2	7	7	6	6	7	7	6	6	7	12	6
															679500000	1	0	0	0	1	1	0	0	0	1	2	1	3	2	3	2	2	4	1	2	4	9	2	2	7	7	5	8	6	4	4	13	9	10
															680000000	1	0	0	0	0	0	0	0	0	0	4	0	0	1	1	5	0	2	3	1	4	4	7	7	8	8	4	10	9	4	5	5	4	8
															680500000	0	2	0	1	0	0	0	1	0	0	1	3	2	0	0	3	8	2	4	2	8	3	4	6	6	3	8	3	12	6	6	7	14	5
															681000000	0	0	0	0	0	0	0	1	0	1	0	2	0	0	1	4	3	3	3	4	3	4	5	4	6	9	4	6	10	7	4	12	6	8
															681500000	0	0	0	0	0	0	0	0	1	0	0	1	1	0	2	3	3	0	1	3	3	5	8	10	9	10	7	10	4	9	9	13	10	10
															682000000	0	1	0	0	0	0	0	0	0	0	1	0	2	0	4	2	7	3	3	3	7	7	5	6	5	7	4	5	7	8	9	9	8	5
															682500000	0	0	0	1	1	0	0	1	0	0	1	4	0	2	2	1	1	2	1	1	3	3	8	7	6	2	2	7	4	6	9	11	8	7
															683000000	3	0	0	0	0	2	0	0	0	0	0	1	3	2	0	3	0	1	5	1	3	3	6	8	6	3	9	10	8	7	6	6	8	9
															683500000	0	2	0	0	1	1	0	0	0	1	0	1	3	2	1	0	2	7	2	0	7	4	4	7	7	5	8	15	5	5	8	12	9	5
															684000000	1	0	0	0	0	0	0	0	0	0	0	0	1	1	2	0	3	0	3	4	4	4	4	4	5	4	9	6	7	6	5	5	7	9
															684500000	3	0	0	0	0	1	0	0	0	0	0	0	2	2	1	4	2	2	1	3	2	5	7	5	5	4	7	6	7	8	6	7	11	6
															685000000	0	0	0	0	0	0	0	0	0	0	1	0	1	0	1	4	3	1	5	3	4	5	2	6	3	5	9	10	10	10	5	10	12	11
															685500000	1	0	0	0	0	0	0	0	0	2	0	0	1	1	1	2	2	0	2	4	5	6	1	10	7	2	4	12	7	11	7	5	5	10
															686000000	0	0	0	0	2	0	0	0	1	1	1	1	0	2	3	2	1	2	6	3	0	1	8	1	9	9	3	4	7	7	7	13	5	8
															686500000	2	1	0	0	0	0	0	0	0	1	0	0	1	2	1	0	4	3	7	6	7	3	6	10	11	9	11	7	12	4	9	6	5	6
															687000000	1	0	0	0	0	0	1	0	0	1	2	2	2	3	2	1	1	3	1	6	7	10	4	6	7	8	8	8	10	6	6	14	8	7
															687500000	1	0	0	0	0	0	1	0	0	0	0	0	0	0	5	2	2	5	2	3	1	3	5	3	5	10	11	6	5	9	7	7	9	12
															688000000	0	0	0	0	0	0	0	1	0	0	1	0	1	2	4	0	1	1	6	8	2	8	9	5	8	5	2	4	7	8	12	10	6	5
															688500000	0	0	1	0	0	0	0	0	3	0	0	3	2	0	2	2	3	2	4	3	2	5	5	6	0	4	8	9	6	7	10	5	8	6
															689000000	2	0	0	0	0	0	0	0	0	0	1	0	0	1	0	3	2	5	0	2	8	4	5	6	3	6	4	10	7	13	11	9	6	15
															689500000	1	1	0	0	0	0	0	0	0	0	1	0	0	1	1	3	2	3	7	4	2	6	4	3	6	3	7	8	6	9	10	12	8	13
															690000000	3	0	0	1	0	0	0	0	0	0	0	1	3	0	1	1	5	4	4	2	4	4	4	2	8	9	9	8	8	11	9	10	13	11
															690500000	0	0	0	0	0	0	0	1	1	0	1	2	1	4	5	2	2	6	3	1	5	4	4	8	6	6	8	6	10	9	7	6	11	8
															691000000	1	0	0	0	0	0	0	0	1	0	2	1	0	2	3	4	1	1	1	2	5	3	9	6	7	12	8	6	4	5	7	8	5	9
															691500000	2	0	2	1	0	0	0	1	1	0	1	2	0	0	3	4	1	1	3	2	5	1	4	2	5	4	6	7	6	10	4	10	16	5
															692000000	1	0	0	0	0	1	0	0	1	1	1	1	2	1	1	1	4	2	1	7	3	4	4	7	5	5	4	7	3	12	8	9	7	6
															692500000	0	0	0	0	0	1	0	0	0	0	1	0	3	1	1	2	2	4	3	4	2	3	3	7	4	5	4	9	6	13	3	8	7	10
															693000000	0	0	0	0	0	0	1	1	0	0	1	2	2	2	1	3	0	1	5	2	7	7	9	6	9	4	7	9	6	6	7	6	6	4
															693500000	0	0	0	0	0	0	0	0	1	0	1	1	1	1	2	0	2	2	4	6	0	2	9	4	6	4	5	9	8	5	7	9	5	13
															694000000	0	0	0	1	0	0	1	1	0	0	2	2	0	4	2	2	0	1	1	3	4	3	2	8	7	4	12	12	7	9	12	5	10	10
															694500000	1	0	0	2	0	0	0	1	1	0	0	0	0	0	4	2	1	3	5	2	5	2	3	3	2	5	4	6	7	8	5	6	11	7
															695000000	0	1	0	0	0	0	0	2	0	0	0	1	3	0	3	4	2	4	2	2	3	2	7	5	6	10	2	3	7	16	5	3	7	4
															695500000	0	0	0	0	0	0	1	1	1	0	3	0	0	0	4	1	1	0	4	4	2	8	5	9	2	6	9	8	11	9	3	4	8	11
															696000000	0	0	0	0	0	0	2	1	0	0	1	1	6	2	1	4	2	2	0	1	2	3	2	3	7	3	8	9	5	7	7	5	8	6
															696500000	0	1	1	0	1	0	0	1	0	0	2	0	1	3	4	5	7	3	6	2	4	3	4	4	2	5	10	3	8	7	6	9	6	5
															697000000	1	1	0	0	0	0	1	1	2	1	0	1	1	3	2	1	5	1	1	2	2	2	8	2	8	9	11	17	8	2	4	11	3	7
															697500000	1	0	0	0	0	0	0	0	2	0	0	0	3	0	0	2	0	5	4	5	1	4	7	4	5	10	14	8	11	5	9	7	8	5
															698000000	3	0	0	0	0	0	0	1	1	1	0	0	0	2	1	1	2	6	4	3	3	3	7	10	6	10	5	8	13	5	7	7	2	8
															698500000	0	0	0	0	0	0	0	0	0	0	1	1	2	1	0	2	2	0	5	3	5	5	4	3	13	9	2	9	7	8	11	9	9	3
															699000000	0	2	0	0	0	0	0	0	0	0	1	0	2	1	3	0	1	5	5	0	4	6	1	8	7	5	7	4	2	8	7	6	8	12
															699500000	0	0	0	0	0	0	0	0	1	1	1	0	0	0	1	0	2	1	3	7	0	7	1	7	5	1	4	5	5	7	7	7	7	10
															700000000	0	0	0	0	0	1	1	0	0	0	2	0	1	1	4	1	1	2	3	3	5	1	6	1	8	9	6	7	8	3	7	10	7	7
															700500000	3	0	0	0	0	0	0	0	1	1	0	0	0	3	4	0	2	4	3	2	7	1	6	5	6	10	4	8	8	2	5	6	11	9
															701000000	1	2	0	0	0	1	0	0	0	1	1	0	2	0	0	4	2	3	2	5	5	5	4	7	3	4	7	8	6	7	4	13	4	10
															701500000	0	1	2	1	0	0	0	1	0	1	0	0	1	5	0	2	4	2	7	6	5	2	8	8	6	10	6	14	12	3	9	3	3	10
															702000000	0	0	0	1	1	0	0	0	0	0	1	1	1	4	2	4	1	1	3	2	6	2	4	2	8	4	5	6	7	11	8	7	9	9
															702500000	0	0	1	0	2	0	1	0	0	1	0	2	2	0	1	0	2	2	2	5	6	4	0	6	5	2	6	8	9	6	12	9	5	7
															703000000	1	0	0	0	1	0	0	2	1	0	0	0	0	0	3	2	2	3	2	6	1	3	7	3	3	6	7	5	10	9	5	8	7	2
															703500000	1	1	0	0	0	0	0	0	0	0	1	0	0	2	2	0	0	1	1	3	2	9	5	5	8	2	7	7	7	6	7	10	10	8
															704000000	0	1	0	0	1	0	1	0	1	0	0	3	1	3	0	0	2	3	3	0	5	1	2	11	7	4	6	5	3	3	6	6	5	9
															704500000	0	0	0	0	1	0	0	1	0	0	2	0	1	2	1	1	3	3	1	2	3	4	7	5	12	13	10	4	3	2	8	5	8	10
															705000000	0	0	0	0	0	0	3	1	1	0	1	1	0	0	2	1	1	4	0	2	5	7	7	5	7	8	2	9	10	10	3	4	3	11
															705500000	1	2	0	0	0	0	0	0	0	0	0	0	2	3	0	2	1	3	5	4	3	5	9	6	8	4	8	8	7	8	5	7	4	4
															706000000	0	0	0	0	0	0	1	0	0	0	0	0	0	1	1	1	3	0	2	4	4	5	7	3	6	5	5	9	8	5	7	10	11	2
															706500000	0	1	0	0	0	0	0	0	1	0	1	2	1	0	4	1	1	3	2	2	4	3	4	3	3	3	4	11	5	10	7	7	7	4
															707000000	0	0	0	1	0	0	0	0	0	1	0	0	0	0	4	1	0	2	4	3	7	3	9	1	2	7	8	6	4	5	7	10	9	7
															707500000	1	0	0	0	0	0	0	0	1	0	0	2	2	0	1	2	3	3	2	4	2	6	5	8	6	7	5	5	9	5	4	7	4	4
															708000000	0	0	0	0	0	0	0	0	0	1	1	0	4	2	2	0	1	4	3	3	2	3	2	4	6	7	7	8	8	7	5	4	7	10
															708500000	0	0	0	0	0	0	0	0	1	0	0	0	2	1	1	1	4	0	0	2	2	1	7	1	8	5	2	8	3	10	5	2	10	10
															709000000	0	3	1	0	0	0	0	0	1	1	2	1	1	1	0	3	2	2	4	4	5	3	6	6	9	7	6	5	7	9	8	8	5	10
															709500000	0	0	0	0	0	0	0	0	0	1	1	1	2	0	2	1	3	1	7	2	3	1	6	1	8	7	6	9	9	4	4	8	7	9
															710000000	0	0	0	1	0	1	0	0	2	1	0	3	2	3	1	3	2	4	1	3	3	4	6	7	9	9	2	6	2	3	7	8	8	7
															710500000	0	0	1	2	1	0	1	0	1	2	1	0	1	0	2	5	3	3	2	5	5	5	3	7	5	4	8	10	7	11	6	13	9	8
															711000000	1	0	0	1	0	0	0	0	0	1	0	2	2	0	2	2	2	1	3	6	4	4	5	3	8	8	8	6	7	8	4	7	7	5
															711500000	2	0	1	0	0	0	0	0	1	1	1	3	3	0	2	3	2	4	1	0	2	3	5	4	4	3	7	3	6	3	11	5	7	7
															712000000	0	0	0	1	1	0	1	0	1	0	0	1	3	1	2	0	3	3	2	6	9	3	2	5	4	3	5	14	3	6	9	13	2	8
															712500000	1	0	0	0	0	0	0	2	0	0	1	1	3	2	2	5	1	3	2	3	2	8	1	7	4	11	8	7	7	6	6	7	5	2
															713000000	0	0	0	2	0	0	0	0	0	1	1	0	1	0	3	2	2	4	2	3	2	1	8	3	3	5	8	5	16	10	10	9	4	3
															713500000	0	0	0	0	0	0	0	0	1	1	0	0	1	1	1	3	3	0	3	5	2	4	5	6	8	8	5	14	5	8	2	7	7	7
															714000000	0	0	1	0	0	0	0	0	0	1	0	1	1	0	2	5	5	4	2	4	1	4	4	4	3	8	5	10	7	7	8	9	9	7
															714500000	0	1	0	0	0	0	0	0	1	1	0	2	3	2	3	0	2	3	5	4	3	3	4	3	7	3	7	7	9	8	4	5	4	5
															715000000	0	0	0	0	0	0	0	0	2	0	0	1	0	2	4	1	5	3	1	2	2	0	5	7	4	4	10	6	2	9	13	4	10	5
															715500000	0	0	1	0	0	0	0	0	2	0	3	0	0	2	2	1	3	5	3	6	2	2	4	6	6	9	3	7	7	3	12	8	5	5
															716000000	1	0	0	0	1	2	0	0	0	0	1	0	1	0	3	1	2	2	7	4	7	4	3	5	5	6	11	5	3	6	6	7	4	5
															716500000	0	0	0	0	0	0	1	0	0	1	2	1	1	1	2	3	3	1	3	5	5	3	5	3	6	5	5	9	5	5	6	9	11	6
															717000000	0	2	0	0	0	0	0	0	1	0	1	0	3	0	1	2	1	3	1	4	2	4	5	3	2	3	3	9	5	3	3	6	7	8
															717500000	2	0	0	0	0	0	0	0	0	0	1	1	1	2	0	4	0	6	4	2	3	3	6	3	8	3	7	9	3	11	3	6	6	6
															718000000	1	0	0	0	2	0	1	0	0	0	1	0	4	1	3	2	5	0	2	1	3	5	3	10	5	4	8	5	5	6	7	9	8	10
															718500000	2	0	1	0	0	0	0	0	0	0	0	0	0	5	0	4	0	1	5	5	8	2	6	3	5	5	4	2	6	9	5	4	4	3
															719000000	1	0	0	0	0	0	1	1	1	0	1	1	0	1	0	5	0	1	1	5	4	4	6	7	6	3	6	7	5	3	9	9	7	6
															719500000	1	0	0	0	0	0	2	0	0	0	1	2	0	3	2	2	0	2	2	1	8	2	6	0	3	8	5	11	6	7	4	8	9	8
															720000000	0	0	0	0	0	0	2	0	0	0	1	1	1	0	2	1	2	1	2	2	3	5	3	7	6	2	5	8	7	8	5	7	6	8
															720500000	0	0	0	1	0	0	0	0	0	0	2	1	2	0	2	1	6	3	1	2	4	4	5	2	5	2	11	6	6	4	10	6	8	5
															721000000	1	0	0	0	1	0	0	1	0	0	1	1	1	1	2	3	1	5	2	1	1	4	4	3	3	7	1	5	2	11	11	3	8	5
															721500000	0	1	0	0	0	0	0	0	1	0	1	2	2	2	2	1	3	1	3	2	6	2	2	5	7	4	5	8	9	3	4	6	6	13
															722000000	0	1	0	0	0	0	0	1	0	1	1	0	1	2	4	0	4	1	4	4	0	5	7	10	4	6	3	5	6	5	4	12	3	6
															722500000	0	0	0	0	0	0	0	2	0	1	0	0	2	2	0	2	3	5	3	0	3	1	4	6	1	5	8	4	6	10	10	6	4	4
															723000000	0	1	0	0	0	0	0	0	1	0	0	0	1	1	3	2	2	1	2	1	3	4	4	4	4	5	4	3	5	5	10	3	7	9
															723500000	1	1	0	0	0	0	1	0	1	1	2	1	0	0	1	4	4	5	3	1	5	5	2	5	6	3	9	10	9	10	11	5	14	3
															724000000	1	0	0	1	0	0	0	0	1	0	1	4	1	0	1	0	3	3	3	2	4	7	2	3	3	12	4	6	4	3	8	6	10	8
															724500000	0	0	0	0	0	0	0	0	0	0	0	2	2	3	2	2	0	1	1	2	3	2	0	6	6	7	7	3	7	4	4	7	4	3
															725000000	0	0	0	0	0	0	0	0	0	0	2	1	1	3	3	1	3	4	2	3	5	6	3	3	11	4	10	6	2	3	7	9	5	3
															725500000	0	2	0	0	0	0	0	0	0	1	0	0	1	1	3	2	2	0	2	3	3	5	3	5	3	5	6	9	5	10	10	5	4	10
															726000000	0	0	0	0	0	0	0	1	0	0	1	0	1	3	1	0	2	1	4	7	6	4	6	6	8	8	3	10	9	8	8	7	5	3
															726500000	1	1	0	0	0	0	0	1	0	0	0	0	4	2	2	0	1	5	5	4	2	6	4	4	5	5	4	14	6	7	7	6	10	8
															727000000	1	0	0	0	0	0	0	0	0	0	3	0	2	1	2	4	8	1	3	3	1	5	3	5	7	2	7	7	9	4	6	5	4	3
															727500000	2	2	0	0	0	0	0	0	1	1	1	0	1	2	2	2	3	1	5	4	5	5	1	2	4	3	4	7	4	6	2	3	2	7
															728000000	2	1	0	0	0	0	0	0	0	0	0	0	0	1	1	3	4	2	0	3	3	3	7	4	4	9	6	7	3	8	4	6	6	10
															728500000	0	1	0	0	0	0	0	0	0	1	1	1	0	0	1	0	0	0	1	3	5	2	10	3	5	3	5	4	6	13	7	3	5	2
															729000000	1	0	0	0	0	1	0	1	0	0	0	0	0	2	1	4	4	2	3	1	5	3	5	8	5	4	4	3	5	4	5	10	4	6
															729500000	0	0	0	0	0	0	0	0	0	0	0	3	1	1	2	2	1	2	1	9	2	2	4	3	11	4	11	6	8	8	9	2	9	7
															730000000	3	0	0	0	0	0	1	0	1	0	0	0	0	2	0	2	5	1	3	2	1	4	2	1	4	6	6	8	10	6	10	3	8	9
															730500000	2	0	0	0	0	1	0	0	0	0	1	1	1	1	2	3	4	2	2	3	7	3	4	1	2	0	7	4	3	7	3	4	4	7
															731000000	1	1	0	0	1	0	0	0	0	0	4	2	0	1	3	2	2	2	2	1	3	3	4	1	1	3	8	5	4	8	5	7	3	2
															731500000	0	0	1	0	1	0	0	0	0	0	0	0	1	2	3	4	0	3	4	4	2	2	1	1	8	5	5	7	6	9	6	11	3	4
															732000000	1	0	0	1	0	0	1	0	1	1	3	3	1	0	1	3	1	1	2	5	4	3	4	6	12	7	2	6	6	5	11	4	9	6
															732500000	0	3	0	0	1	0	2	0	0	2	2	1	1	2	2	3	1	4	4	0	0	2	2	6	5	11	5	6	10	13	4	8	6	6
															733000000	0	0	0	0	0	0	0	1	2	0	0	2	2	1	0	2	1	0	2	3	3	6	2	6	5	4	4	7	3	3	5	3	7	7
															733500000	1	2	1	0	0	0	1	0	0	0	0	0	1	1	2	4	0	2	2	0	0	3	6	3	7	2	6	6	7	11	7	6	6	4
															734000000	0	0	0	0	0	0	0	0	0	0	0	1	1	4	0	1	0	2	2	4	1	4	2	3	3	4	7	7	7	8	6	5	6	9
															734500000	0	0	0	0	0	0	0	0	0	0	1	0	4	3	0	3	1	0	4	4	1	1	4	3	4	2	6	11	11	7	10	4	6	11
															735000000	0	0	1	0	0	0	0	0	0	1	1	1	0	2	5	3	2	2	1	3	4	2	4	2	8	5	5	7	8	9	14	4	7	6
															735500000	1	0	0	1	0	1	0	0	0	1	0	0	2	2	5	2	4	2	2	0	3	1	2	8	5	6	7	0	4	5	7	7	11	17
															736000000	1	0	0	0	0	0	0	0	0	2	2	0	0	0	0	0	0	1	2	4	3	5	6	0	8	6	5	3	8	10	6	4	1	8
															736500000	2	1	0	1	1	0	0	0	0	0	1	2	0	1	2	1	2	1	1	3	4	3	4	9	5	7	9	5	4	5	5	3	9	5
															737000000	2	0	0	0	1	0	0	0	1	0	0	2	1	0	0	3	0	1	2	5	1	2	6	6	1	7	8	4	8	5	8	12	8	7
															737500000	0	0	1	0	0	0	0	0	0	2	0	1	1	1	1	3	1	2	6	3	1	6	5	4	7	11	6	2	9	9	10	6	7	6
															738000000	0	3	0	0	1	0	0	1	0	0	0	0	1	1	3	2	3	5	0	4	3	4	3	3	3	4	4	4	8	6	4	5	5	7
															738500000	0	0	0	0	0	1	1	0	0	0	0	2	0	2	2	0	0	2	1	5	3	3	1	2	5	8	11	8	7	2	6	5	6	7
															739000000	0	0	0	0	1	0	0	0	0	0	1	1	2	0	2	1	1	1	0	4	2	3	4	2	5	6	2	4	6	5	8	5	3	6
															739500000	0	1	1	1	0	0	2	0	0	0	0	0	0	0	0	2	1	3	1	0	3	5	4	9	4	10	2	6	4	5	4	8	7	3
															740000000	1	2	1	0	1	0	1	0	0	0	0	2	1	2	1	3	2	1	1	6	5	6	2	4	8	2	6	8	5	7	6	5	9	3
															740500000	0	0	0	0	1	0	0	0	0	0	1	0	0	0	1	2	1	0	2	3	1	3	4	5	3	4	3	5	3	6	6	11	9	4
															741000000	0	2	0	0	0	0	1	0	0	1	0	0	1	4	0	0	5	4	6	1	5	4	4	4	4	6	6	5	5	10	6	6	8	6
															741500000	0	0	0	0	0	0	0	0	1	1	1	0	0	1	2	3	3	0	1	3	6	5	6	3	6	8	1	6	8	8	8	4	6	9
															742000000	0	0	0	0	0	0	0	1	0	2	0	1	0	2	2	1	4	4	3	0	1	5	6	1	9	2	10	3	8	4	11	8	5	7
															742500000	0	0	0	0	0	0	1	0	0	1	0	1	3	0	1	3	5	5	3	2	4	2	5	5	8	5	5	7	6	8	8	7	8	4
															743000000	1	1	0	0	0	0	0	2	0	0	0	1	0	3	0	1	1	0	1	4	1	3	6	3	7	7	5	6	3	3	8	2	8	5
															743500000	0	0	0	0	0	0	0	1	0	0	0	1	3	2	0	3	1	3	1	5	5	3	4	6	6	6	8	5	3	6	7	6	4	5
															744000000	0	1	0	0	0	0	0	1	0	0	0	1	0	0	0	2	2	2	1	3	4	3	4	5	6	6	2	5	8	10	7	10	6	5
															744500000	0	0	1	0	0	0	0	0	0	0	0	1	2	3	0	2	2	3	1	3	2	5	3	5	3	7	5	8	7	3	8	7	11	6
															745000000	0	2	0	1	1	0	0	0	2	1	0	3	0	1	1	1	4	4	2	3	5	1	1	5	5	6	7	4	12	11	4	6	10	9
															745500000	0	1	1	0	0	0	0	0	0	0	3	1	0	0	1	2	3	4	1	1	6	6	2	6	8	4	4	5	6	9	3	6	4	5
															746000000	1	1	0	0	0	0	0	0	0	1	1	1	2	2	1	1	0	1	1	3	4	4	5	7	7	4	8	6	6	1	6	6	9	4
															746500000	0	0	1	1	0	0	1	0	0	0	0	0	1	1	4	5	2	2	2	1	5	0	5	5	5	4	5	5	8	3	4	9	3	3
															747000000	0	0	0	0	0	0	0	0	0	1	1	2	1	0	3	3	2	1	2	3	3	1	1	4	4	4	10	2	6	5	5	3	9	7
															747500000	0	0	0	0	1	0	0	1	0	2	0	4	0	1	2	0	3	1	0	3	3	4	5	5	9	2	6	1	6	4	5	7	7	8
															748000000	0	0	0	1	0	0	1	0	0	1	1	1	0	1	1	1	3	8	2	6	4	3	1	3	4	9	4	4	7	7	7	6	7	6
															748500000	0	1	0	1	0	0	0	0	2	1	1	1	2	0	3	0	0	5	2	1	3	1	4	5	10	3	6	4	5	9	3	5	3	4
															749000000	0	2	0	0	0	0	0	0	0	0	0	0	1	3	3	1	3	1	0	3	2	2	5	4	8	6	7	7	6	4	12	6	10	7
															749500000	0	1	0	0	0	0	1	0	0	0	0	3	1	1	2	1	1	0	2	2	5	3	3	4	2	7	7	8	7	5	5	6	3	9
															750000000	0	0	0	0	2	0	0	1	0	0	0	0	0	3	1	3	1	2	0	2	2	5	3	2	10	10	2	11	4	9	6	12	4	6
															750500000	0	2	0	0	0	0	0	0	0	0	0	2	0	0	2	1	3	2	6	1	6	4	3	13	5	8	2	8	8	5	6	6	5	4
															751000000	0	1	0	1	0	0	0	1	0	0	0	0	0	0	1	3	1	2	2	0	0	1	2	4	6	9	5	6	5	7	5	6	11	11
															751500000	0	1	0	0	0	0	1	0	0	1	1	0	0	0	0	3	2	0	1	3	3	3	8	5	6	3	5	8	8	9	7	6	5	8
															752000000	1	0	1	0	0	0	1	0	0	0	0	0	0	0	2	0	3	3	3	4	2	2	6	2	2	8	5	6	6	8	7	7	7	3
															752500000	1	1	1	0	0	0	0	0	2	2	1	2	0	3	1	1	3	3	3	5	5	8	2	8	9	5	3	13	4	4	8	4	4	6
															753000000	0	0	0	0	2	0	0	0	0	0	2	1	1	2	5	0	2	3	3	4	3	3	5	2	1	8	9	6	13	3	9	6	6	6
															753500000	1	1	0	0	0	0	0	0	0	1	0	1	0	5	1	0	3	0	4	1	1	1	4	1	10	8	4	5	12	3	6	6	8	3
															754000000	1	0	0	0	0	0	0	0	0	0	2	0	1	1	0	1	3	1	4	0	4	6	3	2	3	5	8	7	7	2	10	9	3	5
															754500000	1	0	0	0	1	0	1	0	0	0	0	1	1	1	0	0	0	5	1	3	6	4	9	4	8	5	3	3	6	9	9	8	3	3
															755000000	1	0	0	0	0	0	0	2	0	1	0	2	2	2	2	1	3	3	2	1	4	5	5	6	6	2	5	6	4	3	5	2	4	5
															755500000	2	0	0	1	1	0	0	0	1	0	1	1	1	1	2	1	0	1	3	4	2	9	2	2	3	4	4	4	5	7	8	5	13	6
															756000000	1	0	0	0	0	0	0	0	0	0	0	0	1	1	3	2	2	0	2	1	3	8	0	4	6	8	9	4	2	7	5	3	12	2
															756500000	0	1	0	0	1	0	0	0	0	1	0	1	2	0	0	3	1	2	1	2	0	4	4	3	7	5	7	4	4	2	6	9	3	4
															757000000	1	1	0	0	0	0	0	0	0	0	0	0	0	0	4	1	1	1	6	2	4	3	8	2	4	4	6	8	6	5	5	10	11	10
															757500000	0	0	0	0	0	0	0	0	0	1	0	2	2	2	5	1	2	3	3	4	7	1	5	1	7	8	6	5	3	3	7	6	7	3
															758000000	1	0	0	0	0	0	0	0	0	0	0	0	1	1	0	5	2	3	3	5	3	6	2	4	5	6	1	6	8	4	6	8	7	4
															758500000	1	0	0	0	0	2	0	0	0	0	0	2	1	2	2	2	2	2	0	6	7	5	4	1	11	9	5	6	5	4	6	2	11	1
															759000000	0	0	1	0	0	1	0	0	1	0	0	2	1	1	0	2	0	0	1	3	4	3	3	4	1	5	3	8	4	4	5	8	2	5
															759500000	1	1	0	0	0	0	0	0	1	2	0	0	1	0	4	1	3	1	0	1	5	2	5	4	4	5	6	12	7	0	10	6	7	2
															760000000	0	0	0	1	0	0	0	0	0	0	0	0	1	2	0	2	3	3	5	5	4	6	7	5	5	3	6	5	4	5	5	4	5	11
															760500000	1	1	0	1	0	0	0	0	0	0	0	3	0	0	2	0	2	0	2	1	0	4	4	5	6	4	7	6	7	5	10	5	5	3
															761000000	0	1	0	0	0	3	0	0	1	0	1	1	0	1	2	3	2	1	6	1	0	5	1	8	2	5	5	5	2	6	7	5	4	5
															761500000	0	2	0	0	0	0	0	0	0	0	3	1	0	2	1	5	1	0	4	4	6	2	7	4	5	1	6	4	8	4	11	5	4	5
															762000000	2	0	0	0	0	0	0	0	0	0	1	0	0	2	1	3	1	0	0	2	1	4	4	5	2	3	6	2	7	6	6	5	7	6
															762500000	0	0	1	0	0	0	0	0	0	0	0	0	2	1	1	1	1	4	3	1	3	2	6	5	2	4	5	6	7	3	7	3	8	9
															763000000	0	0	1	2	1	1	0	0	1	2	0	1	0	1	1	2	1	0	2	11	0	5	1	2	4	11	6	5	6	9	7	8	7	10
															763500000	0	0	2	0	0	0	0	0	0	0	0	0	1	3	2	1	3	2	1	1	7	7	3	3	4	3	4	4	3	3	11	8	9	5
															764000000	0	0	0	0	0	0	0	0	1	1	0	3	1	1	1	1	1	3	2	3	3	2	6	4	11	7	10	3	3	12	8	10	8	5
															764500000	0	0	0	0	0	0	0	0	0	0	1	0	1	0	1	0	1	4	2	2	4	1	3	1	4	6	6	3	9	7	2	7	5	6
															765000000	1	0	0	0	0	0	1	0	0	0	1	2	0	2	2	2	3	2	2	4	3	4	6	2	6	7	9	4	7	6	6	2	4	6
															765500000	0	1	2	1	0	0	0	0	0	0	1	0	0	1	1	0	2	5	4	3	0	5	2	4	4	3	2	6	6	5	6	3	6	4
															766000000	1	2	0	0	0	0	1	1	0	0	3	0	0	2	2	2	0	4	2	2	2	3	6	2	4	4	7	3	3	3	6	3	7	10
															766500000	0	0	0	0	0	0	0	0	0	0	0	0	0	2	1	0	1	3	4	1	4	4	4	7	6	7	3	4	6	11	8	5	7	7
															767000000	0	1	0	1	0	0	1	2	0	0	0	0	2	0	0	3	0	3	2	6	3	4	2	5	2	2	4	8	9	9	2	8	4	5
															767500000	2	1	1	1	0	0	0	0	0	0	1	0	1	1	1	2	1	4	3	5	0	1	8	6	3	4	1	4	6	8	2	3	6	3
															768000000	1	0	1	0	1	0	0	2	0	0	2	2	1	0	4	1	2	5	2	0	2	1	4	7	3	7	9	3	10	9	7	3	8	3
															768500000	0	1	0	0	0	1	0	0	0	3	0	1	1	0	0	0	0	1	0	4	2	3	3	4	5	7	9	7	2	9	3	8	3	4
															769000000	1	1	0	0	1	0	0	0	1	0	0	1	2	3	1	1	1	3	2	2	3	2	6	5	7	5	3	7	6	6	3	5	3	5
															769500000	0	0	0	0	0	0	2	3	1	0	1	1	0	2	2	1	3	4	0	3	3	2	3	1	9	7	7	3	4	5	8	5	9	8
															770000000	1	0	0	0	0	0	0	0	0	0	0	0	0	0	1	5	0	2	2	2	4	3	5	3	2	6	5	8	2	2	4	10	5	3
															770500000	2	0	0	0	0	0	0	0	0	0	1	4	1	0	0	2	2	1	1	3	4	3	4	11	7	12	4	7	4	13	4	11	5	3
															771000000	0	4	0	1	0	0	0	0	0	0	0	0	0	2	2	2	2	0	1	2	2	4	6	2	7	3	3	7	8	8	5	1	14	6
															771500000	1	0	0	0	0	0	1	0	0	1	0	0	3	0	2	1	1	4	5	4	2	4	6	4	5	7	5	6	5	7	7	8	7	7
															772000000	0	0	0	0	0	0	1	1	0	0	0	1	0	0	0	2	1	0	3	1	4	1	0	5	3	8	6	6	2	9	9	2	4	6
															772500000	1	1	0	0	0	0	4	0	0	0	0	1	0	2	1	2	2	4	3	1	1	3	2	3	2	2	5	8	16	8	7	6	4	6
															773000000	0	0	0	1	1	0	0	0	0	0	1	1	2	0	1	5	2	0	1	2	5	6	2	2	7	4	4	10	4	6	7	5	9	8
															773500000	0	1	0	0	1	1	0	0	0	1	2	1	2	3	0	3	2	1	2	3	5	1	6	3	8	3	5	7	9	6	7	5	6	3
															774000000	1	0	0	0	1	0	0	0	0	1	1	0	1	0	1	1	1	5	3	0	4	4	2	4	3	4	7	8	3	5	6	6	7	3
															774500000	0	0	0	0	0	0	0	0	0	2	1	2	2	1	0	1	1	2	2	3	0	2	1	7	3	2	2	4	5	4	2	4	4	4
															775000000	1	0	0	0	0	0	0	0	0	2	0	1	0	0	3	0	1	1	3	1	3	5	0	3	3	4	2	1	4	9	5	7	5	5
															775500000	0	1	0	0	0	0	0	0	0	0	0	1	1	2	0	2	2	1	1	1	4	3	7	5	7	8	4	6	4	5	5	5	4	8
															776000000	0	0	0	0	0	0	1	0	0	0	1	0	1	1	4	1	1	2	4	1	4	1	2	3	5	3	5	1	12	8	3	8	8	5
															776500000	0	1	0	0	0	0	0	0	0	0	1	1	1	1	0	1	1	2	2	2	6	2	4	4	1	5	5	5	4	1	3	3	4	8
															777000000	0	1	0	0	0	0	0	0	0	2	0	1	0	1	2	1	2	0	4	1	3	2	3	7	11	9	11	3	7	4	5	3	6	3
															777500000	1	0	0	0	0	0	0	0	0	0	0	1	1	2	1	2	2	2	1	0	3	3	7	5	5	5	4	7	7	7	8	6	4	5
															778000000	0	0	0	0	0	0	0	0	0	0	1	1	1	0	1	3	7	2	3	5	1	2	7	4	4	1	6	3	4	5	4	11	5	4
															778500000	0	1	0	0	2	4	0	0	0	0	0	1	0	0	2	0	4	4	2	2	3	7	2	0	6	2	1	6	10	3	4	3	9	8
															779000000	1	1	0	0	0	0	2	0	0	1	0	1	0	0	1	2	3	0	2	1	4	0	2	4	3	4	1	4	9	8	9	3	5	6
															779500000	0	0	0	0	0	0	0	1	0	1	1	2	1	0	1	3	6	1	0	3	3	6	7	6	4	7	7	3	1	10	5	6	4	4
															780000000	1	0	0	1	0	1	0	0	0	1	0	0	0	1	0	4	1	1	1	0	3	1	4	5	1	8	2	4	4	8	4	4	10	6
															780500000	0	0	1	0	0	0	0	2	0	0	0	0	0	0	1	2	5	2	2	2	1	5	0	8	4	6	5	2	1	5	6	12	3	5
															781000000	0	0	1	0	0	0	1	0	0	0	1	0	1	1	1	2	1	2	3	2	2	8	5	1	4	5	2	7	6	6	4	8	5	6
															781500000	0	0	0	0	0	1	0	0	1	0	0	2	0	0	2	0	0	0	5	2	1	0	3	4	4	4	8	2	6	6	8	1	3	7
															782000000	1	1	1	1	0	0	0	0	0	0	0	1	2	1	0	1	2	1	4	1	6	5	2	8	5	5	9	6	3	3	3	2	7	3
															782500000	1	0	1	0	0	0	1	0	0	0	0	1	0	2	0	2	2	1	3	1	0	2	2	6	7	3	7	9	6	2	11	8	5	4
															783000000	0	0	0	0	1	0	1	0	0	0	0	1	0	0	1	4	3	1	1	1	3	4	3	2	4	5	4	7	4	2	7	7	8	3
															783500000	0	0	0	0	0	0	0	0	0	0	0	1	0	1	1	1	1	2	1	0	1	2	5	10	5	8	6	5	5	2	7	8	5	3
															784000000	0	0	0	1	0	1	0	1	0	0	0	2	1	2	0	1	0	4	1	2	1	2	1	1	1	6	6	6	7	5	6	4	4	1
															784500000	0	0	0	0	1	0	0	0	0	0	1	0	0	2	2	2	3	0	2	3	3	0	2	6	2	6	4	6	1	7	7	6	5	4
															785000000	0	0	0	0	0	0	0	0	1	0	0	1	0	3	0	2	1	1	3	2	1	2	3	5	2	4	7	3	6	6	5	10	5	0
															785500000	0	0	0	0	0	0	0	0	1	0	0	1	1	1	3	1	1	0	3	6	6	2	2	4	2	2	8	2	6	5	11	7	3	4
															786000000	2	0	0	0	0	0	0	0	1	3	0	1	1	0	1	1	1	3	0	1	1	7	5	4	5	3	4	6	6	2	8	5	4	6
															786500000	0	0	1	0	0	0	0	0	1	0	0	2	0	2	2	1	1	2	4	4	2	2	2	2	6	3	8	5	4	8	4	10	7	4
															787000000	0	0	0	0	0	0	0	0	1	0	2	1	0	1	0	3	3	1	0	1	2	4	7	6	6	4	5	5	3	8	0	4	4	2
															787500000	0	0	0	0	0	0	1	0	0	0	0	0	0	1	2	2	5	3	1	5	2	3	5	5	6	7	2	5	5	10	4	12	5	6
															788000000	0	1	0	0	0	0	0	1	0	0	1	0	1	1	0	1	1	2	0	6	6	3	2	3	3	5	5	9	4	3	6	4	9	6
															788500000	0	0	0	0	0	0	0	0	0	1	0	0	0	1	1	5	0	1	3	4	2	2	1	4	3	5	5	3	7	7	8	3	2	5
															789000000	0	0	0	0	1	0	0	1	0	3	2	0	1	2	1	0	3	1	1	3	5	2	3	5	5	3	3	8	5	6	6	5	4	8
															789500000	1	1	0	0	0	0	0	0	0	0	0	1	0	0	1	2	2	0	1	1	3	3	2	0	4	4	6	6	8	2	2	5	9	2
															790000000	0	0	0	0	0	1	0	1	0	1	0	1	0	0	0	2	1	1	1	5	3	5	3	2	2	5	4	7	5	4	3	2	0	6
															790500000	0	0	0	0	0	1	1	0	0	0	0	1	0	2	3	1	0	2	2	3	4	2	4	1	1	4	3	2	3	3	4	5	6	8
															791000000	0	0	1	0	0	0	0	0	0	1	0	0	3	3	1	1	4	3	0	2	5	1	3	1	7	8	1	7	7	6	4	4	5	6
															791500000	0	1	1	1	0	0	2	0	0	0	0	0	0	1	1	0	3	1	1	1	1	2	5	2	3	0	3	2	4	4	4	4	7	6
															792000000	0	1	0	0	1	0	0	0	1	1	0	1	0	3	2	1	1	1	1	1	5	4	11	1	2	4	8	2	6	4	5	8	4	8
															792500000	1	0	0	0	0	0	0	0	0	0	0	0	3	0	1	1	2	0	1	2	3	7	6	2	2	3	10	6	5	4	8	4	7	7
															793000000	0	1	1	1	0	0	0	0	0	1	0	1	0	0	3	1	2	4	3	0	3	2	3	2	1	2	8	7	7	7	5	2	4	3
															793500000	0	1	0	0	0	0	0	0	0	1	0	0	0	3	0	0	0	3	4	2	0	1	4	7	6	5	6	7	4	7	10	4	4	3
															794000000	2	0	0	0	0	0	0	1	0	0	0	1	0	2	2	1	3	7	3	1	1	6	5	4	5	3	4	8	9	3	7	4	3	7
															794500000	0	1	0	1	0	2	0	0	0	1	0	0	0	1	2	0	1	2	3	1	5	3	5	6	3	5	7	9	4	2	4	7	5	3
															795000000	1	0	1	1	0	0	0	0	0	1	0	0	0	0	1	0	0	2	6	5	7	3	3	4	8	6	3	8	4	6	3	3	4	7
															795500000	1	0	0	0	0	0	0	0	1	0	0	2	0	1	1	3	1	0	2	4	1	2	5	4	5	3	6	3	6	3	5	10	7	6
															796000000	3	0	0	0	0	0	2	1	0	0	1	1	2	0	4	3	1	0	2	0	6	1	3	1	4	6	1	5	5	3	7	4	5	6
															796500000	0	1	0	0	0	0	0	0	0	1	0	0	1	0	0	0	1	1	3	5	5	3	1	4	1	2	7	7	8	5	5	6	8	4
															797000000	1	1	0	0	0	2	0	0	1	0	1	1	1	3	0	2	3	4	0	2	3	2	5	3	4	2	6	6	7	8	7	3	6	3
															797500000	1	0	0	0	0	0	0	0	0	1	0	2	0	4	1	1	3	1	3	2	2	6	4	4	4	2	2	2	6	5	9	3	6	3
															798000000	0	0	0	0	0	0	0	0	0	1	0	0	0	2	3	1	0	1	2	5	1	3	4	6	6	5	7	6	5	4	8	4	6	5
															798500000	0	1	0	0	0	0	0	0	0	0	1	0	0	1	0	3	3	1	5	4	1	6	4	7	4	3	4	5	2	7	6	5	2	3
															799000000	0	0	0	0	0	0	0	0	0	0	0	1	0	1	0	0	0	0	1	3	1	2	1	1	3	8	9	6	9	3	4	4	4	2
															799500000	3	1	0	0	0	1	0	1	0	0	0	0	4	0	2	0	3	3	1	2	2	3	2	3	3	8	6	2	3	8	5	2	6	7
															800000000	0	0	0	0	0	1	0	0	0	0	0	1	4	1	0	1	1	0	1	5	3	5	2	3	5	3	6	3	4	6	5	3	6	8
															800500000	0	0	0	0	0	0	0	2	0	0	1	1	0	1	0	5	0	0	1	0	1	1	5	4	8	1	2	7	1	6	4	8	2	6
															801000000	1	0	1	0	0	0	0	0	0	2	0	1	4	3	4	0	1	3	2	1	1	4	3	4	3	4	2	6	2	5	7	8	4	7
															801500000	2	0	0	0	0	0	0	0	0	0	1	0	0	3	0	2	3	3	1	2	2	6	5	2	2	2	2	3	6	5	9	9	4	3
															802000000	0	1	0	0	1	0	0	0	0	0	2	1	1	1	2	0	1	2	7	2	3	1	3	3	0	4	3	7	7	8	9	6	4	5
															802500000	0	2	0	0	0	1	2	0	0	0	0	3	1	0	1	1	0	1	0	2	2	1	6	5	2	4	4	3	7	5	9	5	5	4
															803000000	0	0	0	0	0	0	0	0	1	0	1	0	0	1	2	1	3	2	4	3	3	2	0	4	1	5	2	6	7	3	5	4	3	5
															803500000	1	1	1	0	0	0	0	1	0	0	0	2	2	1	3	1	1	1	3	3	1	3	4	1	6	4	3	4	4	4	4	6	2	7
															804000000	0	0	0	1	0	1	0	0	0	0	0	1	1	1	0	0	2	2	2	4	4	5	3	5	1	2	6	1	8	4	5	7	5	11
															804500000	0	0	0	0	0	1	0	0	1	1	0	0	1	0	1	1	2	1	0	0	2	2	5	3	3	6	5	7	5	8	7	4	3	2
															805000000	0	0	0	0	0	0	0	0	1	1	2	0	1	0	0	1	2	1	1	4	3	9	5	7	1	3	3	4	3	2	3	5	6	1
															805500000	0	0	0	0	3	0	1	1	1	1	0	3	3	1	1	2	0	4	4	5	1	2	5	4	5	9	2	5	7	9	9	6	7	8
															806000000	1	0	1	0	0	0	0	0	3	0	0	0	2	2	4	0	1	2	2	2	3	1	4	5	3	1	2	7	7	4	9	5	6	8
															806500000	0	5	0	0	1	0	1	0	0	1	0	1	0	0	1	0	0	2	1	3	1	3	2	4	1	8	3	6	3	6	4	5	4	4
															807000000	0	0	0	0	0	0	1	0	1	1	0	0	2	0	0	1	0	1	3	4	6	2	2	4	3	4	2	8	5	6	7	7	6	2
															807500000	0	1	0	0	0	0	0	0	0	0	1	1	0	3	2	3	1	3	1	3	2	4	3	6	5	4	3	1	4	7	7	1	7	3
															808000000	0	0	0	1	0	0	0	0	0	0	0	1	0	0	2	1	1	5	3	2	1	1	2	4	2	3	6	6	3	3	9	12	4	7
															808500000	1	1	0	0	1	0	0	0	1	0	1	3	1	5	3	0	0	0	2	6	3	2	6	1	2	4	1	6	3	3	8	8	7	6
															809000000	0	1	0	1	0	0	0	1	0	0	0	0	1	0	2	3	1	3	0	1	4	5	1	1	4	4	7	3	5	7	4	6	6	8
															809500000	0	1	0	0	0	0	0	0	0	1	0	0	0	0	2	2	3	2	3	2	2	7	4	5	5	2	4	7	5	8	6	2	5	5
															810000000	0	0	0	0	0	0	0	0	2	0	2	0	2	3	1	0	1	1	2	1	2	2	1	2	5	8	7	1	3	5	12	5	4	5
															810500000	1	1	0	1	0	1	0	0	1	0	0	1	4	1	0	2	1	2	3	1	5	1	4	2	6	5	5	5	3	10	3	2	6	3
															811000000	0	1	0	2	0	0	0	1	0	1	1	1	0	2	3	0	2	0	1	0	4	1	1	2	6	4	2	7	4	3	8	3	7	2
															811500000	0	1	3	0	1	0	0	0	0	2	0	0	1	3	1	0	1	3	7	2	1	3	1	1	2	4	9	5	3	7	5	4	4	3
															812000000	2	0	0	0	0	1	1	1	2	1	0	0	1	1	1	1	2	1	0	5	6	2	3	4	2	3	4	2	4	6	6	4	11	2
															812500000	1	0	0	0	0	0	0	0	0	0	0	1	1	2	1	3	0	1	3	1	5	4	2	7	9	3	3	5	2	4	3	7	6	4
															813000000	0	0	0	0	0	0	0	0	1	0	0	2	0	1	1	0	1	2	0	2	3	3	3	3	2	5	2	3	7	6	4	7	3	4
															813500000	0	0	0	1	1	0	0	0	0	0	0	0	1	1	3	0	1	0	1	3	2	2	2	5	4	5	1	3	4	6	7	8	4	4
															814000000	1	2	0	0	0	1	0	0	0	2	0	0	0	1	1	1	2	1	3	5	4	3	5	3	3	3	5	4	5	6	5	0	7	4
															814500000	1	0	0	0	0	0	0	0	0	0	1	0	1	0	0	1	1	0	1	2	2	1	5	3	1	2	5	5	3	3	0	2	4	3
															815000000	0	0	0	0	0	0	0	1	0	0	0	1	0	0	1	0	3	1	4	2	3	0	4	4	2	2	2	6	3	1	7	4	3	3
															815500000	2	1	0	0	0	0	0	1	0	1	0	0	0	3	0	3	4	0	1	2	3	2	4	1	2	4	5	2	4	7	3	6	2	4
															816000000	0	0	0	0	0	0	0	0	1	1	0	0	0	0	0	1	3	1	3	0	3	1	4	6	4	7	4	7	3	6	4	2	2	1
															816500000	1	0	0	0	0	0	0	0	0	0	1	0	1	0	3	1	0	5	2	1	2	3	3	7	3	6	12	1	6	5	3	6	3	3
															817000000	0	0	0	0	1	0	0	0	1	0	0	0	0	1	1	1	0	0	2	4	2	1	7	4	5	4	6	10	9	7	6	5	4	6
															817500000	0	0	0	0	0	0	0	0	0	0	0	2	0	1	1	0	1	3	3	4	2	4	4	6	5	12	2	4	3	4	3	6	6	4
															818000000	0	0	0	0	0	0	0	1	0	1	1	0	1	1	4	1	4	3	2	0	3	0	4	7	5	6	4	2	1	5	5	4	2	3
															818500000	0	0	0	0	0	0	0	0	0	1	2	0	1	0	2	2	2	3	0	1	1	0	5	2	0	7	9	3	6	4	7	6	9	7
															819000000	0	1	0	0	0	0	0	0	0	1	0	0	1	1	2	0	2	4	2	2	4	5	2	7	2	4	9	5	6	6	3	7	6	7
															819500000	0	1	0	0	0	0	0	0	0	0	0	0	1	3	1	2	2	1	3	1	4	3	1	5	1	4	5	4	7	5	5	7	2	2
															820000000	0	0	0	0	0	1	0	1	0	0	0	1	3	1	2	3	0	1	1	3	1	0	6	3	1	4	11	6	3	10	6	7	6	2
															820500000	0	1	0	0	0	0	0	0	0	1	0	1	1	1	1	0	2	0	1	1	4	2	2	1	4	5	6	5	6	4	4	3	4	2
															821000000	0	1	0	0	0	0	0	0	0	0	0	0	0	0	2	1	1	0	1	3	5	3	7	5	9	2	2	5	1	5	12	4	3	9
															821500000	0	1	0	0	0	1	0	0	0	1	0	0	1	1	2	2	0	2	2	3	5	1	1	3	3	6	5	3	5	1	5	5	2	2
															822000000	0	0	0	0	0	0	0	0	0	0	1	1	0	1	2	1	0	3	2	1	2	1	2	2	2	7	5	4	6	3	7	5	4	1
															822500000	1	0	0	0	0	0	1	0	0	1	1	1	0	1	2	0	3	1	0	1	6	4	5	5	5	2	5	6	4	5	5	5	5	6
															823000000	2	1	0	0	0	0	1	0	0	0	0	0	0	1	1	1	3	0	3	1	1	5	2	3	6	9	5	10	7	4	2	3	5	10
															823500000	0	2	0	0	0	0	0	0	0	1	1	0	0	1	0	1	0	2	0	4	0	3	5	8	3	3	2	10	5	4	2	6	7	8
															824000000	1	0	0	0	0	0	0	0	0	2	1	1	1	0	0	1	1	3	0	2	2	3	3	8	4	2	5	7	4	4	9	4	14	4
															824500000	0	0	0	0	0	0	0	1	0	1	0	1	0	1	2	1	0	0	2	4	2	1	3	5	0	4	5	8	3	2	7	4	3	2
															825000000	1	0	0	0	0	0	0	1	0	0	1	0	1	1	2	0	2	2	3	2	3	5	1	3	5	1	6	6	2	2	8	4	4	3
															825500000	0	0	0	0	0	0	0	0	0	0	0	0	0	1	0	2	1	3	0	1	2	8	4	4	6	4	4	3	4	5	5	3	2	2
															826000000	0	0	0	0	0	0	0	0	0	1	0	3	0	1	0	0	2	3	1	1	5	3	1	4	5	5	6	6	4	4	4	3	4	8
															826500000	0	0	0	0	0	0	0	0	0	0	0	0	1	0	0	3	1	3	0	1	1	0	3	1	0	2	4	2	7	6	6	4	4	6
															827000000	1	0	0	0	0	0	0	2	0	1	0	0	2	1	0	0	0	0	2	3	0	5	7	2	3	6	6	9	5	3	3	3	3	5
															827500000	0	0	0	0	0	0	2	0	0	0	1	0	1	2	0	1	4	1	4	1	2	1	2	3	7	6	4	5	3	9	4	4	5	5
															828000000	2	2	0	0	0	1	0	0	0	0	0	2	2	1	4	1	5	3	0	1	3	0	3	4	2	4	11	8	4	6	4	7	8	5
															828500000	1	1	0	0	1	1	0	0	1	0	0	0	0	1	2	1	0	0	3	1	5	4	3	4	4	7	4	5	7	5	7	5	4	5
															829000000	3	0	0	0	0	0	0	0	0	0	1	1	1	0	4	0	4	1	2	4	1	3	1	3	4	3	6	9	7	5	2	2	5	3
															829500000	0	0	1	0	0	0	0	0	0	0	0	0	1	0	1	1	1	1	1	5	2	3	2	1	3	1	2	8	2	5	1	5	5	3
															830000000	0	0	0	0	0	0	0	0	1	0	0	1	1	0	2	0	2	1	1	4	2	0	4	3	5	3	5	1	2	10	4	4	5	5
															830500000	1	0	0	0	0	0	0	0	0	0	1	1	0	0	1	1	3	0	0	4	3	4	3	4	2	6	13	5	3	7	4	6	3	5
															831000000	1	0	0	0	0	0	0	0	0	0	0	0	0	3	1	3	1	1	2	1	2	2	1	8	3	4	4	6	6	6	2	3	2	3
															831500000	0	0	0	0	0	0	2	5	1	1	0	1	0	1	0	1	2	0	4	4	3	1	6	5	5	6	4	9	1	5	5	3	4	3
															832000000	0	1	0	0	0	1	0	1	0	0	1	0	1	0	0	0	2	0	1	0	2	4	5	0	1	2	2	2	5	4	1	3	4	8
															832500000	0	0	0	0	0	0	0	0	1	1	0	1	0	0	1	2	1	0	0	2	1	4	7	0	3	5	2	0	3	4	6	5	5	4
															833000000	0	0	0	0	1	2	0	0	0	0	1	0	0	2	0	2	1	0	0	1	0	9	0	2	4	6	2	4	1	2	4	2	6	8
															833500000	0	1	2	0	0	0	0	0	0	0	0	1	0	2	1	2	0	2	3	2	3	1	4	4	2	5	8	4	6	3	3	4	3	8
															834000000	0	0	1	0	0	0	0	1	0	0	0	2	0	1	0	6	2	3	4	1	0	2	4	1	6	4	2	4	2	6	3	3	1	3
															834500000	0	0	0	0	0	0	2	0	0	0	0	0	1	0	0	4	3	2	2	1	3	4	2	2	3	4	3	3	6	3	1	6	2	7
															835000000	1	0	0	0	0	0	0	3	0	0	0	0	2	0	0	3	2	0	0	2	1	4	5	2	4	2	2	10	2	4	4	1	5	7
															835500000	0	0	0	0	1	0	1	0	0	2	0	0	0	1	2	3	4	0	0	2	1	3	2	3	4	4	3	3	3	5	7	4	4	1
															836000000	0	0	0	0	0	0	0	0	0	0	0	1	0	1	1	3	2	0	1	1	5	5	1	6	5	4	7	2	7	5	1	5	10	5
															836500000	2	0	0	0	0	0	0	0	2	0	0	1	2	1	1	1	5	0	2	3	2	2	2	9	1	3	8	2	4	6	7	7	3	3
															837000000	2	1	0	0	0	0	0	0	0	0	0	0	0	1	1	3	0	1	1	2	4	1	3	4	1	5	1	3	3	0	6	6	8	3
															837500000	0	1	0	0	0	1	0	0	0	0	0	0	0	0	0	3	1	3	3	2	5	3	1	4	3	5	2	5	3	2	8	4	3	4
															838000000	0	1	0	1	2	0	0	0	0	0	0	0	3	0	1	1	0	2	3	4	2	4	0	2	2	6	11	4	4	5	7	4	1	2
															838500000	0	0	1	0	0	0	0	0	0	1	0	1	0	0	0	1	1	0	2	3	3	1	2	4	2	0	6	5	8	3	4	7	2	4
															839000000	0	0	0	0	0	0	0	0	0	0	0	0	4	1	1	1	3	1	0	3	1	2	4	2	4	6	3	3	4	4	5	6	5	10
															839500000	0	1	0	0	0	1	0	0	0	1	0	0	2	2	1	0	2	1	3	3	3	3	3	5	5	2	3	11	4	6	2	2	3	5
															840000000	0	0	0	0	0	0	0	2	0	0	0	1	0	1	1	1	0	0	0	3	2	5	2	3	4	2	2	7	6	3	9	2	4	2
															840500000	1	3	1	0	0	0	0	0	0	1	0	1	1	0	4	1	1	1	3	3	3	4	5	1	2	2	3	4	1	5	3	6	3	3
															841000000	0	2	1	1	0	0	0	0	0	0	1	0	2	2	0	1	3	1	1	2	2	5	3	2	3	8	4	8	1	5	5	2	7	3
															841500000	0	0	0	0	0	0	0	0	0	0	0	0	0	1	1	1	4	2	3	0	2	1	1	4	3	1	4	3	8	3	1	2	2	1
															842000000	0	0	0	0	0	0	0	2	0	0	0	0	0	0	1	3	2	0	0	2	0	3	1	4	1	6	3	6	8	9	8	3	3	3
															842500000	1	0	0	2	0	0	0	0	0	0	0	0	1	2	1	0	1	2	2	0	3	0	1	3	5	3	2	4	1	3	3	0	2	4
															843000000	2	2	0	0	0	0	0	0	0	0	0	0	1	4	3	1	3	0	2	3	2	3	1	2	3	8	4	1	4	6	4	5	7	4
															843500000	2	0	0	1	0	0	0	0	1	1	0	1	0	0	0	2	0	2	1	0	1	4	3	3	2	7	0	8	6	4	3	3	7	8
															844000000	0	0	0	1	0	0	0	1	0	0	0	1	0	3	1	0	0	1	2	0	1	2	1	9	3	2	6	6	4	8	4	3	7	7
															844500000	0	0	0	0	0	0	0	0	0	0	0	3	0	2	0	1	1	3	0	0	1	1	1	2	1	5	5	5	2	1	2	7	10	3
															845000000	0	0	0	0	0	0	1	0	0	1	0	0	2	0	1	1	2	0	2	1	2	2	5	4	3	4	7	1	3	3	3	3	4	2
															845500000	1	3	0	0	0	0	0	0	0	0	1	2	0	0	3	3	1	2	1	0	1	0	2	4	3	4	3	7	4	4	3	5	4	4
															846000000	0	1	0	0	0	0	0	0	0	0	1	1	0	0	1	0	2	0	2	0	3	3	3	3	5	3	1	5	2	2	6	1	8	6
															846500000	0	0	1	1	0	0	0	0	0	0	1	2	1	3	1	1	1	2	4	3	2	1	6	6	4	1	3	2	2	4	9	3	5	6
															847000000	0	0	0	0	0	0	0	0	0	1	1	2	0	0	1	0	2	0	1	3	4	6	2	4	5	6	5	1	2	3	5	3	6	3
															847500000	0	0	0	0	0	0	0	0	1	0	1	1	0	3	0	0	1	1	1	0	2	2	1	3	7	4	3	7	2	5	1	4	3	4
															848000000	0	1	1	0	0	0	0	2	0	1	1	1	1	0	1	2	0	2	0	2	3	2	4	3	5	8	3	6	2	5	4	6	9	5
															848500000	0	1	0	0	0	0	0	0	0	0	0	0	0	0	1	1	3	0	0	3	0	3	6	3	0	4	2	5	3	7	3	3	1	6
															849000000	0	1	0	1	0	0	0	0	0	0	0	0	1	0	3	1	1	2	2	0	3	2	2	2	4	4	5	0	2	4	7	8	2	3
															849500000	0	0	0	0	0	0	0	0	0	0	1	1	0	1	0	0	0	0	3	1	3	5	3	3	2	6	5	4	4	3	3	5	2	5
															850000000	1	0	0	1	0	0	0	0	0	0	0	0	1	0	1	3	3	1	0	2	3	2	5	4	4	1	3	1	4	2	5	5	4	5
															850500000	1	1	0	1	0	0	1	0	1	0	1	0	1	1	1	2	3	7	1	4	2	3	4	1	1	3	7	1	4	8	7	2	8	4
															851000000	0	0	0	0	0	0	0	1	1	1	0	1	0	0	3	4	2	1	1	0	2	3	2	3	1	4	10	6	11	1	5	1	2	3
															851500000	0	0	1	0	0	0	0	0	0	0	1	1	0	0	1	1	1	2	2	2	1	0	2	6	4	4	7	4	2	3	3	4	3	4
															852000000	0	0	1	0	0	0	1	0	0	0	0	0	2	1	2	4	0	0	3	2	2	1	2	3	5	2	5	4	4	0	1	6	2	3
															852500000	0	0	0	1	0	0	0	0	2	1	0	0	2	0	0	2	1	2	2	2	3	5	6	1	4	5	5	4	2	2	1	4	5	5
															853000000	0	1	0	0	0	0	0	0	0	0	0	1	0	2	0	0	1	1	2	3	1	1	0	4	4	2	1	5	4	0	6	6	3	5
															853500000	1	0	0	0	0	0	0	0	0	0	0	2	1	2	0	3	2	0	1	1	2	4	2	3	5	8	3	5	6	5	3	6	5	2
															854000000	0	0	0	0	0	0	0	0	1	0	0	0	0	1	0	1	1	3	3	4	3	7	0	1	8	5	4	2	3	3	5	4	2	2
															854500000	0	0	0	0	0	0	0	0	1	1	0	0	1	2	4	1	2	3	1	2	1	2	3	3	1	3	6	10	2	1	3	4	6	5
															855000000	0	2	0	0	0	0	0	0	0	1	0	0	2	1	2	0	0	1	3	0	2	2	5	3	7	0	3	7	4	6	4	2	10	4
															855500000	0	1	0	0	0	0	0	1	0	1	0	0	1	0	0	0	0	3	0	1	0	1	5	2	2	1	4	5	6	3	4	6	2	1
															856000000	1	2	0	0	0	0	0	1	0	1	2	0	1	0	1	3	2	5	0	2	0	1	3	1	4	4	5	2	4	4	4	4	2	2
															856500000	0	1	1	0	0	1	0	0	1	0	0	3	1	0	2	0	0	1	2	1	2	1	2	6	7	3	2	4	2	3	2	3	7	3
															857000000	0	0	0	0	1	0	0	0	1	0	0	0	1	0	1	0	1	1	3	3	2	1	3	5	4	5	4	2	8	7	2	5	7	5
															857500000	1	0	1	0	0	0	0	0	0	0	0	0	1	0	1	1	0	4	5	1	1	3	2	2	2	4	3	4	1	5	2	8	4	3
															858000000	1	0	1	0	0	0	0	0	1	0	1	2	1	1	0	0	1	0	0	4	2	4	3	2	4	3	5	5	3	6	4	3	5	5
															858500000	1	0	0	1	0	0	0	0	0	0	0	0	0	0	1	1	1	0	1	0	0	2	2	5	5	2	7	2	10	5	5	9	7	4
															859000000	0	0	0	1	1	0	1	0	0	0	0	0	0	0	0	0	1	1	2	0	2	2	4	6	5	0	2	8	6	5	6	5	3	2
															859500000	0	0	0	0	0	0	0	0	0	0	0	0	1	0	0	2	0	1	0	0	1	4	5	3	5	9	4	1	2	1	2	4	5	3
															860000000	1	2	0	0	0	0	0	0	0	1	0	0	0	1	0	1	1	1	2	4	1	2	1	3	3	1	3	5	3	4	8	7	5	3
															860500000	2	0	0	0	0	0	0	0	0	0	0	0	0	2	0	0	2	1	1	0	2	5	1	3	2	7	5	6	3	4	7	1	4	0
															861000000	0	0	0	0	1	0	0	0	0	1	0	1	0	0	0	1	2	2	1	3	2	4	4	3	3	3	2	1	8	2	6	2	4	4
															861500000	0	1	1	0	0	0	1	0	0	1	0	1	0	0	1	2	2	3	1	0	0	4	3	5	2	5	6	1	4	4	3	8	5	0
															862000000	0	0	0	0	0	0	0	0	0	0	0	1	0	2	1	2	0	2	1	2	5	5	1	0	4	3	3	10	7	8	4	6	5	3
															862500000	1	1	3	2	0	0	0	0	0	0	0	1	0	1	5	3	1	2	0	0	0	1	3	3	4	6	1	6	4	3	4	2	4	3
															863000000	0	1	0	0	0	0	0	2	1	0	0	0	1	1	0	1	0	1	1	0	1	0	2	2	2	0	0	3	5	7	4	3	5	3
															863500000	0	1	0	0	0	0	0	0	0	0	0	0	1	2	0	0	1	0	0	3	2	3	3	1	5	2	4	1	4	5	3	4	5	4
															864000000	0	1	0	0	0	0	0	0	0	1	0	1	1	0	0	1	1	1	1	1	2	0	4	2	1	3	6	3	2	0	2	5	4	4
															864500000	1	1	0	0	0	0	0	0	0	1	0	0	0	2	1	0	0	4	3	1	1	1	1	5	5	3	6	7	7	3	4	4	5	3
															865000000	1	0	0	0	0	0	0	0	0	0	1	3	1	1	1	2	1	2	1	3	3	3	2	6	2	2	7	7	0	7	5	5	1	8
															865500000	0	1	0	0	0	1	0	0	0	0	0	1	0	1	1	1	2	1	1	2	1	4	2	5	2	6	7	4	1	3	6	2	3	2
															866000000	0	0	0	0	0	0	0	2	0	0	0	1	0	1	3	3	2	7	1	0	2	3	1	4	1	1	2	3	5	1	2	7	4	2
															866500000	1	1	0	0	0	0	0	0	0	0	0	0	0	2	2	0	2	3	0	3	1	4	0	3	1	4	3	5	3	7	1	7	1	4
															867000000	1	0	1	0	0	1	2	0	0	1	0	0	0	4	1	0	1	0	0	3	2	2	5	2	3	4	2	4	5	4	6	1	3	3
															867500000	0	0	0	0	0	0	1	0	0	1	1	0	0	2	1	0	3	1	2	1	0	1	1	5	4	7	0	4	2	3	6	5	5	6
															868000000	1	0	1	0	0	0	0	0	0	0	2	0	1	3	4	1	2	2	2	4	1	2	2	2	5	3	6	3	3	3	10	8	6	2
															868500000	0	1	0	0	0	0	0	0	0	0	1	1	2	2	0	3	1	5	3	0	1	2	1	6	6	1	2	4	5	2	3	5	7	2
															869000000	0	0	0	0	0	0	0	0	0	0	0	0	0	2	1	2	3	3	3	1	2	3	3	0	3	5	3	3	5	5	3	7	4	8
															869500000	0	1	0	0	0	1	0	0	0	0	0	0	2	0	1	1	0	2	1	0	0	4	5	3	4	3	4	3	9	7	4	1	6	2
															870000000	1	1	0	0	0	0	0	0	0	0	1	1	0	1	1	2	2	0	1	3	2	3	4	1	4	5	2	3	1	0	0	2	3	2
															870500000	0	1	0	0	0	0	0	0	0	1	0	0	0	1	3	1	2	0	0	0	2	5	3	1	3	5	2	3	2	6	8	2	4	1
															871000000	1	0	0	0	1	0	0	0	0	0	0	0	2	0	2	2	1	1	0	4	1	1	3	4	7	4	4	7	6	6	4	2	3	7
															871500000	0	1	0	0	0	0	0	0	1	1	0	1	0	4	2	0	1	1	1	4	1	3	3	3	2	2	1	4	2	4	4	1	5	5
															872000000	1	0	0	0	0	0	0	0	0	0	1	0	1	0	0	2	0	2	3	3	4	2	6	0	3	4	4	6	1	7	4	2	5	8
															872500000	1	0	0	0	0	0	0	0	0	0	0	0	1	0	2	2	0	1	1	3	2	2	3	3	1	4	6	0	5	7	12	4	3	4
															873000000	1	0	0	1	0	0	0	0	1	0	1	0	0	0	0	0	2	1	2	3	3	2	2	3	2	7	2	3	6	6	4	1	10	5
															873500000	0	1	0	0	0	0	0	0	0	0	0	0	1	1	0	0	1	3	1	0	2	2	3	2	4	4	7	0	7	4	3	7	1	6
															874000000	0	0	0	1	0	0	1	0	0	0	0	0	2	1	0	0	2	2	3	2	3	4	2	3	1	7	6	3	6	5	7	6	3	5
															874500000	1	0	0	0	0	0	1	0	0	0	1	0	0	1	0	0	0	2	2	0	2	1	3	2	4	3	3	4	8	4	7	3	2	8
															875000000	0	0	0	0	0	1	0	1	0	0	0	1	0	1	0	1	2	3	2	3	2	1	8	6	3	3	4	6	4	4	5	6	4	5
															875500000	0	0	1	0	0	0	0	1	0	0	1	1	0	0	1	1	0	1	1	0	2	1	7	1	6	4	3	5	3	4	4	4	7	5
															876000000	1	0	0	0	0	0	1	0	0	0	1	0	1	0	1	0	3	2	4	5	4	1	2	4	2	4	1	2	3	1	5	4	3	1
															876500000	0	1	2	0	0	0	0	0	1	0	2	1	0	2	0	1	1	0	1	0	1	1	2	2	0	2	6	1	6	7	3	3	1	7
															877000000	0	0	0	0	0	1	0	0	1	0	1	0	0	0	1	1	0	1	1	1	2	1	3	1	2	4	4	5	0	6	2	2	6	8
															877500000	1	0	0	0	0	0	0	0	0	0	1	0	1	0	2	0	3	1	2	3	4	1	2	4	4	3	1	1	10	8	2	3	5	5
															878000000	1	3	0	0	0	0	0	0	0	0	0	1	0	0	3	1	0	2	1	0	4	3	5	2	2	2	2	8	2	4	6	5	4	2
															878500000	1	0	0	0	1	0	0	2	0	0	0	0	1	0	0	0	1	2	1	4	1	3	2	3	4	3	6	4	1	1	1	4	5	1
															879000000	1	1	0	0	0	0	1	0	0	1	2	1	0	2	4	0	2	1	4	0	0	4	1	6	1	1	3	10	6	5	1	1	6	1
															879500000	1	1	0	0	0	0	0	0	1	0	0	1	0	1	0	1	2	2	3	3	2	3	2	0	5	3	5	3	4	3	1	5	5	3
															880000000	0	0	3	0	0	0	0	0	0	0	0	2	2	0	2	0	1	1	1	2	4	1	1	3	5	4	2	4	5	2	7	4	3	7
															880500000	0	2	0	0	0	0	0	0	0	1	1	0	2	2	1	0	2	0	1	1	1	1	3	6	2	4	4	1	3	5	4	4	6	2
															881000000	1	1	0	1	0	0	0	0	0	0	0	1	1	0	0	1	1	2	1	1	3	0	3	4	6	2	3	3	3	3	3	7	4	3
															881500000	1	2	0	1	0	0	0	0	1	0	0	0	1	0	2	3	1	0	2	1	1	2	2	3	5	2	4	1	1	3	6	2	5	2
															882000000	0	0	0	0	0	0	0	1	0	0	1	0	1	0	0	0	2	0	1	1	5	5	6	4	2	2	6	3	3	3	2	3	2	3
															882500000	1	0	0	0	1	1	0	0	0	0	0	1	1	0	0	1	1	5	1	1	2	2	4	3	2	7	2	6	7	2	2	4	3	6
															883000000	0	1	1	0	0	0	1	0	0	0	0	1	1	0	0	0	1	0	1	3	2	2	4	6	1	3	1	5	5	8	3	3	0	4
															883500000	0	0	0	0	0	0	0	0	1	0	0	2	0	1	2	0	1	2	1	1	5	2	3	2	2	4	6	5	3	1	3	3	3	6
															884000000	1	1	0	0	0	1	1	0	0	2	0	0	0	1	1	1	2	2	0	2	5	1	1	1	2	2	2	1	5	7	2	3	4	5
															884500000	0	0	1	0	0	0	0	0	1	0	0	1	0	2	1	3	1	0	2	4	2	3	1	4	2	3	0	5	3	8	3	3	5	1
															885000000	0	0	1	0	0	0	0	0	3	0	0	0	0	1	1	1	0	1	2	2	2	0	3	4	4	2	1	1	4	5	8	3	4	4
															885500000	0	0	0	0	0	0	0	1	0	0	3	1	1	0	1	0	0	1	2	4	2	4	2	1	1	5	3	4	1	3	4	6	6	1
															886000000	0	1	0	0	0	0	0	0	3	0	0	2	0	0	0	2	2	5	2	0	0	4	1	1	1	2	5	4	9	3	4	9	3	1
															886500000	0	1	0	0	0	0	0	0	0	0	0	0	2	2	1	2	1	2	0	1	2	1	7	2	0	2	7	6	5	2	6	4	4	3
															887000000	0	0	0	0	0	0	1	0	0	0	1	1	3	0	1	1	0	4	1	4	4	1	1	3	2	4	2	6	6	4	3	0	3	2
															887500000	1	1	0	0	0	0	0	0	1	1	0	1	0	2	0	0	1	0	1	1	1	2	5	2	1	5	2	4	1	8	5	4	4	3
															888000000	1	0	0	0	0	0	0	0	0	0	0	0	0	0	1	0	0	2	0	1	0	3	4	0	4	1	5	1	9	7	1	6	0	2
															888500000	0	0	0	0	0	0	0	0	0	0	0	0	0	0	0	0	1	3	3	1	5	1	2	3	1	4	5	4	4	6	4	5	4	3
															889000000	1	0	0	0	0	0	0	0	0	1	0	0	1	0	2	1	0	0	0	4	3	3	2	3	2	1	6	2	7	2	3	1	1	7
															889500000	0	0	0	0	1	0	0	0	0	0	0	0	2	1	0	0	1	0	2	2	0	4	2	0	2	2	1	4	3	3	4	8	6	8
															890000000	0	3	0	0	1	1	0	0	1	0	0	2	0	0	1	1	1	2	1	4	0	1	0	2	5	0	3	2	6	1	1	1	1	4
															890500000	1	0	0	0	1	0	0	1	0	0	0	0	0	0	1	2	1	1	0	3	0	5	2	2	3	0	2	4	3	2	7	4	4	4
															891000000	0	0	1	0	0	0	0	0	0	1	0	0	1	0	0	2	1	2	4	1	1	3	3	3	2	1	3	5	3	7	3	2	2	1
															891500000	0	0	0	0	0	0	0	0	0	0	1	0	2	3	0	0	1	2	1	1	3	1	3	5	3	6	5	6	6	9	3	2	1	7
															892000000	1	0	0	1	0	1	1	0	1	0	0	0	0	1	0	0	1	1	4	0	2	3	4	6	1	0	5	2	6	1	2	7	2	5
															892500000	0	1	0	0	0	1	0	0	0	1	0	2	1	1	0	0	2	0	3	2	6	1	3	3	2	4	6	6	3	7	3	2	2	4
															893000000	0	1	1	0	0	0	0	0	0	0	0	0	0	1	1	1	4	1	0	2	2	1	4	4	0	1	2	4	2	3	0	6	4	8
															893500000	0	0	1	0	0	0	0	0	0	0	1	0	1	0	0	1	1	1	3	1	2	5	1	2	3	4	5	9	3	7	4	4	4	5
															894000000	0	2	0	0	0	0	0	0	1	1	1	0	1	0	1	1	1	1	1	0	3	2	2	2	3	3	3	2	2	2	3	4	3	4
															894500000	1	0	0	1	0	0	0	0	0	0	0	1	0	0	0	2	0	2	5	2	1	3	2	1	3	4	1	6	2	4	2	2	0	2
															895000000	0	0	0	0	0	0	0	0	0	0	0	1	1	0	1	0	2	0	2	1	4	1	4	1	3	6	1	3	3	3	6	5	3	2
															895500000	1	0	0	0	1	0	0	0	0	1	1	1	1	1	1	1	4	0	1	1	2	2	1	3	3	1	0	1	4	4	0	2	4	1
															896000000	1	0	0	0	0	0	1	0	0	0	2	0	2	0	0	1	1	2	1	1	3	1	2	2	1	1	2	1	3	2	4	4	7	3
															896500000	0	0	0	0	0	0	1	1	0	0	0	0	1	0	0	0	0	2	0	2	2	3	1	2	4	2	1	2	2	4	8	3	7	5
															897000000	0	0	0	0	0	0	0	0	0	0	0	0	1	2	0	2	3	2	0	0	2	0	4	0	3	2	3	2	6	6	3	1	0	4
															897500000	0	0	0	0	0	1	0	0	0	0	0	1	1	1	0	2	3	0	4	2	1	1	1	3	4	4	1	6	3	6	1	1	5	6
															898000000	0	0	0	0	0	0	0	0	2	0	1	1	2	0	0	0	3	1	0	4	0	2	2	4	5	5	3	3	4	2	1	7	5	10
															898500000	0	0	0	0	0	0	0	0	0	0	0	1	0	0	2	0	0	1	1	0	0	3	3	0	3	9	6	2	2	4	6	2	4	2
															899000000	0	0	0	0	0	0	0	1	0	0	0	1	1	2	1	0	1	0	0	3	3	4	2	2	5	7	6	1	3	3	5	2	2	1
															899500000	0	0	1	0	1	0	0	0	0	0	0	0	1	2	1	2	0	3	1	1	2	6	5	3	5	0	2	1	5	0	6	5	4	4
															900000000	0	0	0	0	0	0	2	0	0	0	0	0	0	0	0	1	1	2	1	3	1	3	4	3	5	4	0	5	3	3	1	1	1	2
															900500000	2	0	0	0	0	0	1	0	0	0	0	1	0	0	0	1	0	1	4	1	2	1	3	1	1	3	7	5	3	6	6	3	5	1
															901000000	2	1	2	1	0	0	0	0	1	0	1	0	1	0	0	0	4	1	1	3	4	3	1	2	3	1	1	3	6	0	2	2	5	5
															901500000	1	1	0	1	0	0	1	0	0	0	0	1	0	0	0	1	2	0	2	3	0	2	8	4	3	3	5	1	4	4	7	1	5	4
															902000000	0	1	0	0	0	0	0	1	0	0	0	1	1	1	1	0	2	2	1	4	1	5	3	3	4	7	2	3	4	5	3	2	5	3
															902500000	0	1	0	1	0	0	0	0	0	0	1	0	0	1	2	3	1	1	2	3	3	2	2	6	4	5	1	4	5	4	5	6	1	4
															903000000	1	0	1	0	0	1	0	0	2	0	0	0	1	1	0	0	1	2	1	2	1	0	2	1	2	1	1	5	3	3	2	4	2	1
															903500000	0	0	0	0	0	0	0	0	1	0	0	0	1	1	0	1	0	1	2	2	4	3	2	1	2	2	2	0	3	2	2	4	4	14
															904000000	0	0	0	1	0	0	0	0	0	0	0	2	1	1	0	2	2	2	1	3	3	2	5	2	2	4	4	5	3	8	2	6	8	4
															904500000	0	0	0	1	0	0	0	0	0	1	0	0	1	1	0	0	0	0	0	0	0	2	4	3	1	3	3	1	5	2	2	3	1	4
															905000000	0	1	0	0	0	0	0	0	0	0	1	1	0	0	1	1	1	0	1	4	0	5	4	1	3	3	3	1	5	5	3	4	1	5
															905500000	0	1	0	0	0	0	0	0	0	0	0	0	1	2	0	1	1	2	2	0	1	0	3	4	4	6	1	8	3	1	5	4	2	3
															906000000	1	0	0	0	0	0	0	0	0	0	0	2	1	0	1	0	3	1	2	0	1	2	3	2	3	9	1	4	5	2	5	4	5	5
															906500000	1	0	0	0	0	0	0	0	0	2	0	0	0	0	0	3	0	2	3	0	2	4	2	5	6	5	2	2	0	1	3	4	2	2
															907000000	0	0	0	0	1	0	0	0	0	0	0	1	0	0	0	3	1	1	3	1	1	1	2	4	1	2	5	4	3	7	4	3	5	6
															907500000	0	0	0	0	0	0	0	0	0	1	0	0	1	1	1	0	0	0	2	3	1	1	1	2	2	2	1	5	6	5	4	1	4	3
															908000000	2	1	0	0	0	0	0	2	1	1	0	1	0	1	3	2	1	1	3	2	3	2	3	3	3	1	4	5	4	4	0	5	5	4
															908500000	0	0	0	0	1	0	0	0	0	0	0	0	0	0	1	2	1	1	2	2	0	1	3	1	5	1	0	0	4	3	4	3	1	2
															909000000	1	0	0	0	0	0	0	0	1	0	0	1	2	0	0	0	0	1	2	2	1	7	3	5	2	5	5	4	2	1	8	2	7	1
															909500000	0	0	0	1	0	0	0	0	0	0	0	0	0	0	0	1	0	2	2	3	5	2	1	3	0	4	1	2	3	3	4	6	5	1
															910000000	1	1	0	0	0	0	0	0	0	0	2	1	2	2	1	1	2	3	4	2	0	4	3	3	4	0	6	4	4	4	3	4	0	6
															910500000	0	0	1	0	0	1	0	0	0	2	0	0	4	1	1	4	0	2	2	0	1	1	0	0	3	4	1	4	6	0	7	4	1	2
															911000000	0	0	0	0	0	0	0	0	0	0	1	0	0	1	0	1	4	2	0	2	1	2	2	3	5	3	3	2	4	2	6	3	0	4
															911500000	0	1	0	0	0	0	1	0	0	0	0	1	0	0	1	0	3	0	1	0	0	3	1	1	3	4	2	5	4	1	3	6	6	1
															912000000	0	0	0	0	0	0	0	0	0	0	0	1	0	3	3	1	0	4	1	1	2	1	1	2	3	4	4	3	2	7	6	1	5	3
															912500000	0	0	0	0	0	1	0	0	0	1	1	0	0	0	2	1	0	1	0	4	2	2	4	1	3	4	5	2	3	4	4	3	6	4
															913000000	2	0	0	0	0	1	0	0	0	0	2	0	0	0	0	0	1	1	1	6	2	2	1	2	4	1	5	3	4	2	4	4	1	1
															913500000	0	0	0	0	0	0	0	0	1	1	0	0	1	1	1	1	2	0	2	1	1	3	3	1	3	3	5	4	3	4	1	1	3	1
															914000000	2	0	0	0	0	0	0	0	0	1	0	0	0	0	4	0	0	0	1	3	1	3	1	1	1	3	3	3	6	3	2	4	7	2
															914500000	0	1	0	0	0	0	0	0	0	1	0	0	1	0	0	1	0	2	2	4	1	1	4	3	3	2	1	4	4	3	3	4	0	4
															915000000	1	1	0	0	0	0	0	0	0	0	0	1	0	1	2	1	0	3	0	3	0	2	1	3	3	3	4	2	4	1	2	4	1	3
															915500000	0	0	0	0	0	0	0	0	1	0	0	1	1	1	1	0	0	0	1	3	5	3	3	1	4	4	1	2	2	2	4	6	5	1
															916000000	0	0	0	0	0	0	0	0	0	0	0	0	0	0	0	3	1	1	1	2	1	4	2	5	1	0	1	5	3	1	3	2	4	3
															916500000	1	0	0	0	0	0	0	1	0	0	0	2	0	0	2	1	0	0	2	0	1	2	3	3	2	2	1	1	0	4	3	4	3	5
															917000000	0	1	0	0	0	0	0	0	0	0	0	0	0	1	0	1	0	0	0	4	1	1	6	2	2	1	2	2	3	3	4	4	5	5
															917500000	0	1	0	0	0	1	0	0	0	0	0	0	0	1	1	1	2	0	2	3	3	0	2	5	4	2	3	1	2	4	6	0	2	6
															918000000	0	0	1	0	0	0	1	0	0	1	0	1	3	1	2	0	2	0	1	1	0	2	1	2	1	1	1	4	2	0	3	3	3	1
															918500000	0	2	0	1	0	0	0	1	0	0	0	1	1	2	2	1	1	1	2	2	3	1	3	6	0	1	2	5	4	4	3	2	3	5
															919000000	0	1	0	1	0	0	1	0	0	0	1	0	2	0	3	0	0	1	0	2	2	3	0	1	2	2	4	5	3	2	3	3	3	3
															919500000	2	1	0	0	0	2	0	0	0	0	0	0	1	0	1	7	1	1	3	1	1	0	2	5	2	3	3	3	2	4	3	3	3	3
															920000000	1	0	1	0	0	0	0	0	0	0	1	0	0	2	0	1	1	1	1	2	1	1	5	3	2	7	6	2	9	3	2	1	3	3
															920500000	0	0	0	0	0	0	1	1	0	1	0	0	2	0	0	0	1	0	1	1	0	2	1	1	0	1	4	3	6	5	5	2	3	4
															921000000	0	1	0	0	0	0	0	0	0	0	1	0	0	1	1	3	1	3	2	4	1	0	2	2	2	2	5	2	4	3	4	2	4	2
															921500000	0	1	0	3	0	0	0	1	0	1	0	0	1	1	0	0	2	3	0	0	1	0	1	4	3	3	7	3	2	6	5	1	5	1
															922000000	0	2	0	0	1	0	0	1	0	0	0	2	1	0	0	1	1	1	0	5	2	1	6	4	1	2	6	5	2	5	1	8	1	9
															922500000	1	0	0	0	0	0	0	0	0	0	0	0	0	4	3	6	0	1	1	0	1	1	1	3	2	1	7	4	3	3	1	2	3	5
															923000000	1	1	0	0	1	0	0	0	0	0	0	1	1	0	1	0	3	1	2	1	2	2	2	2	3	3	3	5	2	2	0	1	3	4
															923500000	1	0	0	0	0	0	0	0	0	0	1	1	0	0	2	0	2	1	1	1	3	0	1	2	0	6	3	3	2	2	6	3	0	6
															924000000	0	0	0	0	0	0	0	1	1	0	0	0	3	0	2	3	1	3	10	0	0	2	3	2	3	1	2	4	4	2	2	2	5	4
															924500000	0	0	0	0	0	0	0	0	0	0	0	1	2	0	0	2	1	0	0	1	0	2	1	3	3	1	8	4	4	4	4	5	3	4
															925000000	0	0	0	0	1	0	0	0	0	0	0	0	0	1	0	0	2	1	0	2	2	2	1	3	1	5	2	8	2	4	2	0	1	5
															925500000	1	0	0	1	0	0	0	0	0	0	0	1	0	0	0	4	1	0	7	1	0	1	2	0	2	4	5	1	4	4	0	1	5	2
															926000000	0	0	0	0	0	0	0	0	0	1	1	0	0	1	2	2	1	2	2	2	2	2	2	3	2	2	2	4	4	4	2	6	0	4
															926500000	0	0	0	1	0	0	0	0	1	0	1	2	1	0	2	4	0	3	2	1	1	2	1	1	8	1	5	1	3	2	3	0	4	4
															927000000	0	0	1	0	1	0	0	0	1	0	0	0	0	1	0	1	0	3	1	1	1	3	4	0	2	4	0	2	3	1	1	3	4	1
															927500000	0	2	0	0	0	0	0	1	0	1	0	0	0	1	1	0	1	2	0	1	3	0	8	3	5	3	2	3	3	2	0	3	1	3
															928000000	0	0	0	0	0	0	0	2	0	0	0	1	0	0	2	1	2	2	2	3	2	3	3	1	3	2	1	1	3	5	7	4	2	0
															928500000	0	0	0	0	1	0	0	0	0	0	1	1	0	1	0	0	0	2	1	0	3	1	4	2	1	1	6	3	3	9	1	1	3	3
															929000000	0	0	2	0	0	0	0	0	0	0	1	0	0	0	0	0	2	2	0	2	1	2	4	3	1	4	0	3	4	4	2	1	6	5
															929500000	0	0	0	0	1	0	0	2	0	0	0	1	0	0	0	3	1	0	0	1	2	2	1	3	5	2	1	6	4	5	2	2	2	4
															930000000	0	0	0	0	0	0	0	0	3	1	0	0	0	1	0	1	0	1	2	2	3	2	1	8	2	1	7	1	3	3	3	2	2	4
															930500000	0	0	1	0	0	0	0	0	0	0	0	0	0	1	2	0	2	1	1	0	3	3	3	5	1	1	3	4	5	1	0	5	1	2
															931000000	1	0	0	0	0	0	0	0	0	1	0	1	0	2	2	0	1	0	5	1	1	3	1	3	3	3	2	4	5	1	3	1	3	4
															931500000	0	0	0	0	0	0	0	1	1	0	0	0	2	5	1	1	2	1	0	0	2	1	2	4	1	4	3	3	6	7	4	4	2	5
															932000000	0	2	0	0	0	0	0	0	0	1	0	1	1	0	3	2	0	3	1	0	2	2	1	3	5	3	4	2	1	3	5	5	3	1
															932500000	1	1	0	0	0	0	0	0	0	0	0	1	1	0	2	0	0	0	4	1	0	2	4	2	7	3	4	1	3	3	2	2	3	5
															933000000	0	1	0	0	0	0	0	0	0	0	0	3	0	0	0	0	1	1	2	0	1	0	3	5	4	3	1	2	1	3	2	4	6	5
															933500000	0	0	0	0	0	0	1	1	0	1	0	0	0	1	0	3	0	3	3	0	3	2	1	3	2	2	4	2	3	2	2	2	3	2
															934000000	0	1	1	1	0	0	0	1	0	0	0	1	0	0	1	1	1	2	3	1	1	4	2	5	3	3	0	2	2	2	8	1	2	4
															934500000	0	0	0	0	1	0	0	0	0	0	0	0	0	0	1	1	1	1	0	5	2	2	1	3	7	1	2	2	4	5	1	4	4	7
															935000000	2	0	0	0	1	1	0	0	0	0	1	1	1	1	0	0	1	1	0	1	5	1	5	2	2	4	3	3	1	2	3	6	4	4
															935500000	1	1	0	0	0	0	0	0	0	0	0	2	0	0	1	0	0	2	3	0	2	0	1	1	1	3	3	1	4	4	3	6	7	4
															936000000	0	0	0	0	0	0	1	1	0	0	0	1	0	0	1	0	1	1	5	0	4	1	3	1	3	3	8	10	3	2	3	2	6	0
															936500000	0	0	0	0	0	0	0	1	0	0	0	0	0	1	2	1	0	2	2	3	1	2	4	3	3	4	2	3	2	1	6	3	3	4
															937000000	0	2	0	0	0	2	0	0	0	0	0	0	0	2	1	0	1	0	2	2	0	2	2	1	3	3	0	3	2	6	3	0	3	3
															937500000	0	0	0	0	0	0	0	0	0	1	0	1	1	2	1	1	0	1	1	1	2	3	1	3	2	3	1	2	4	5	2	2	8	4
															938000000	0	1	0	0	0	0	1	1	0	1	0	0	0	1	2	1	1	0	4	0	3	2	3	1	1	5	4	1	4	4	2	2	1	2
															938500000	0	1	0	1	0	0	1	0	0	1	0	1	0	0	1	1	1	2	1	0	3	1	2	4	4	0	6	3	3	2	1	6	3	4
															939000000	0	0	0	0	1	0	0	1	0	0	0	0	0	1	0	0	2	2	0	1	0	7	2	0	3	2	2	2	2	4	4	1	6	2
															939500000	1	1	0	0	0	0	0	0	0	0	1	0	0	0	0	1	0	1	1	2	4	2	0	0	2	2	4	2	5	2	1	3	4	2
															940000000	0	1	1	0	0	0	0	0	0	0	1	1	1	0	0	0	1	1	0	4	1	1	1	3	1	5	5	1	3	3	3	5	2	2
															940500000	0	0	0	0	0	0	0	0	0	0	0	0	1	0	1	0	0	0	1	1	1	3	0	2	3	2	2	2	4	2	0	3	4	4
															941000000	2	0	0	0	0	0	0	0	0	0	1	1	0	0	2	0	0	2	2	0	0	6	2	2	4	2	1	2	7	2	4	1	3	7
															941500000	1	0	0	0	0	0	1	0	0	0	0	1	1	1	1	1	1	1	0	0	1	2	1	2	3	4	3	4	3	6	4	1	6	3
															942000000	0	0	0	0	0	0	0	0	0	0	1	2	0	0	1	1	0	0	2	2	2	2	4	4	6	4	2	1	1	4	4	2	3	4
															942500000	0	0	0	0	0	0	0	0	0	0	0	0	0	0	2	1	0	0	2	0	2	1	1	2	4	6	3	3	0	1	7	2	2	2
															943000000	0	0	0	0	0	1	0	1	0	2	0	1	1	0	1	1	0	0	0	1	3	0	4	0	3	1	0	6	4	0	2	10	5	1
															943500000	0	0	0	0	0	0	0	1	0	1	1	0	0	0	0	0	1	0	0	1	2	1	1	1	1	1	1	3	2	3	2	4	2	4
															944000000	0	0	0	0	0	0	0	0	0	0	0	1	0	0	1	1	3	1	1	0	1	1	2	1	4	4	4	2	2	3	2	3	3	3
															944500000	0	1	0	0	0	0	1	0	0	1	1	0	1	0	0	1	0	4	0	1	0	1	3	2	3	5	6	1	3	1	5	1	0	4
															945000000	3	0	1	0	0	0	0	0	0	0	0	0	1	0	3	1	1	1	0	1	1	0	4	4	3	6	3	1	3	0	3	5	2	3
															945500000	0	0	0	0	0	0	0	1	0	0	0	0	1	0	1	0	0	3	0	2	1	1	0	4	5	1	5	3	3	2	5	1	3	2
															946000000	0	1	0	1	0	0	0	0	0	1	1	0	2	2	0	0	1	0	1	1	1	1	4	0	3	0	2	2	2	1	0	4	5	3
															946500000	0	0	0	0	0	2	0	0	1	0	2	1	0	1	2	0	0	1	2	2	3	1	2	1	1	2	3	3	3	1	1	0	1	3
															947000000	0	0	1	1	0	0	1	0	0	0	0	0	1	0	1	1	2	2	0	2	2	2	2	1	2	2	0	2	2	4	3	1	1	7
															947500000	1	0	1	0	0	0	0	0	0	0	1	0	0	1	1	1	1	1	4	3	0	2	4	4	1	2	3	4	4	2	0	5	3	0
															948000000	0	0	1	0	0	0	0	0	0	1	1	1	0	1	0	0	3	0	2	0	2	2	3	2	3	3	5	5	1	6	5	3	5	1
															948500000	0	1	0	0	0	0	0	0	0	0	1	0	1	0	1	1	1	0	2	1	0	0	2	1	3	1	1	4	3	2	3	1	3	3
															949000000	1	0	0	0	0	0	0	0	0	0	1	0	0	0	1	0	2	0	0	0	0	1	4	1	1	2	1	3	3	2	4	4	5	5
															949500000	1	0	0	0	0	0	0	0	0	0	1	1	0	3	2	1	2	5	1	1	3	2	4	1	1	0	7	2	2	3	3	3	4	3
															950000000	1	0	0	0	0	0	0	0	0	0	0	1	1	0	2	1	0	0	0	2	0	3	4	1	3	3	6	2	0	4	2	1	2	4
															950500000	0	2	0	0	0	0	0	1	1	0	1	1	0	1	1	2	2	3	1	0	1	1	1	2	4	1	2	1	2	3	1	1	0	0
															951000000	1	1	0	0	0	1	0	0	0	0	0	0	1	6	2	3	0	2	3	1	1	1	1	0	4	2	6	7	4	8	5	2	1	2
															951500000	0	0	0	1	0	0	1	0	0	0	0	2	1	0	0	2	0	1	3	0	1	2	1	3	1	3	3	2	2	3	3	4	4	4
															952000000	0	1	0	0	0	0	0	0	0	0	0	1	1	0	1	2	0	2	0	3	6	1	1	1	3	3	2	2	1	4	9	5	4	0
															952500000	0	0	0	0	0	0	0	0	0	0	0	2	0	2	0	3	0	0	2	0	0	1	1	0	1	1	2	4	2	3	2	7	3	4
															953000000	0	0	0	0	0	0	0	0	0	0	0	2	0	0	0	1	1	1	1	0	1	2	5	1	1	5	2	2	0	5	2	1	4	0
															953500000	0	0	0	0	1	1	0	0	0	2	1	0	0	1	1	1	1	3	0	1	2	1	2	2	2	2	3	2	2	5	4	2	3	1
															954000000	1	2	0	0	0	1	0	0	0	1	1	0	2	1	0	1	0	0	6	1	0	2	2	2	2	6	3	1	1	3	7	3	1	4
															954500000	0	0	0	0	0	1	0	0	0	0	0	0	0	0	0	1	1	1	1	0	2	3	2	4	3	3	2	3	4	2	2	0	4	2
															955000000	1	0	0	2	0	3	0	0	0	2	0	2	0	0	1	0	2	0	0	1	3	3	0	1	1	3	4	2	4	1	4	4	5	5
															955500000	0	1	0	0	0	0	0	1	0	0	0	0	1	2	1	0	1	0	0	1	1	1	0	3	0	0	2	1	2	4	6	2	1	1
															956000000	0	0	0	0	0	0	0	0	0	0	1	1	0	0	2	1	0	0	4	3	1	0	3	6	1	1	5	3	2	4	2	2	3	4
															956500000	2	0	0	0	0	0	1	0	0	0	0	0	0	0	0	1	0	2	0	0	3	3	3	2	1	3	3	1	0	1	5	2	5	5
															957000000	0	0	0	1	0	0	0	0	0	0	0	0	0	0	1	0	2	0	0	3	0	2	2	3	3	1	1	3	3	1	1	4	4	3
															957500000	0	1	0	0	1	0	0	0	0	0	1	0	0	0	1	0	4	1	2	2	1	3	0	5	1	4	0	4	5	0	3	3	5	3
															958000000	0	0	0	2	0	0	0	2	0	0	0	0	0	1	1	0	1	0	0	0	1	3	1	4	2	5	1	1	3	1	8	2	3	4
															958500000	1	1	0	0	0	0	0	0	0	0	1	0	1	0	1	3	1	0	2	3	1	1	0	0	2	2	0	1	4	3	0	2	3	2
															959000000	0	0	0	0	0	0	0	0	0	0	0	0	0	1	2	2	0	1	3	2	2	0	0	1	4	6	2	2	2	4	2	4	1	1
															959500000	0	0	1	0	0	0	0	0	2	0	0	0	0	0	1	0	1	2	4	2	1	2	1	5	1	2	4	3	1	7	2	8	5	2
															960000000	0	0	0	0	0	0	0	0	1	0	0	0	0	2	2	1	1	0	1	0	1	1	4	1	4	5	3	2	1	5	0	3	5	1
															960500000	0	0	0	0	0	0	1	0	0	0	0	0	0	2	1	2	0	0	2	1	3	1	1	2	6	3	5	5	3	2	3	6	2	0
															961000000	0	0	0	0	0	1	1	1	0	0	0	0	0	1	1	0	0	4	1	1	2	3	3	3	3	3	2	2	6	0	7	3	4	4
															961500000	0	1	0	0	0	0	0	0	0	5	0	0	1	1	0	0	0	2	1	2	4	1	2	0	0	1	2	2	3	3	7	3	3	1
															962000000	1	1	1	0	1	0	0	3	0	1	0	1	1	1	1	2	0	1	1	0	2	1	4	0	0	2	0	4	2	2	1	0	3	0
															962500000	1	0	0	0	0	0	0	0	0	0	2	0	0	0	0	0	0	0	1	0	4	3	4	2	4	2	3	2	1	5	3	3	4	1
															963000000	1	0	0	0	0	0	0	1	0	0	0	0	1	0	0	0	0	1	2	3	1	1	3	1	1	2	1	5	2	4	4	2	1	7
															963500000	1	0	0	1	0	0	0	0	1	0	0	1	0	3	2	0	0	1	1	1	0	2	2	3	4	1	1	1	4	1	7	3	3	4
															964000000	2	0	0	1	0	0	0	0	0	0	0	0	0	1	1	0	1	1	1	1	2	0	2	2	1	4	3	2	1	1	4	4	4	1
															964500000	0	0	0	0	0	1	1	0	0	0	0	0	1	2	3	0	3	2	0	1	0	0	2	1	4	0	5	1	2	3	1	1	1	3
															965000000	0	0	0	1	0	0	0	0	0	0	0	0	1	1	1	3	1	2	1	2	2	0	2	2	3	4	2	1	2	6	0	1	1	5
															965500000	0	0	1	0	0	0	0	0	1	0	1	1	0	1	0	0	0	0	1	2	0	3	1	7	1	3	4	2	1	2	2	1	3	1
															966000000	0	0	0	0	0	1	0	0	0	0	0	1	0	1	1	1	2	1	0	1	0	2	3	3	1	1	1	1	4	2	2	2	2	3
															966500000	1	0	0	0	0	0	0	0	1	1	2	0	0	0	0	0	2	0	0	0	1	2	0	1	2	1	2	4	4	3	8	6	4	1
															967000000	0	0	0	0	0	0	0	0	0	0	2	1	0	1	1	3	1	0	1	3	0	1	5	3	2	1	0	1	4	3	3	2	5	3
															967500000	1	0	0	0	0	0	0	0	0	1	0	1	0	1	1	0	0	1	0	0	2	1	1	2	5	3	1	2	0	5	4	2	2	1
															968000000	0	0	1	0	1	1	0	0	0	1	2	0	1	0	2	2	1	4	0	1	1	1	2	1	3	1	5	2	1	3	2	1	3	3
															968500000	0	0	0	0	0	0	3	0	0	1	1	1	1	1	1	2	0	3	0	2	2	2	0	6	0	3	1	2	0	3	2	1	6	6
															969000000	0	1	1	0	1	0	0	0	0	0	0	0	0	1	0	2	0	3	2	1	0	2	1	3	3	5	2	1	4	5	6	0	1	4
															969500000	0	0	0	0	0	0	0	0	0	0	0	0	0	0	0	0	2	2	0	0	0	3	2	1	1	2	1	3	4	4	3	1	8	6
															970000000	1	0	0	0	0	0	0	0	0	0	1	0	1	1	0	1	0	1	0	1	0	1	0	2	3	1	2	1	4	1	4	2	4	0
															970500000	0	0	1	0	0	1	0	0	0	1	2	0	0	0	1	2	2	0	2	2	3	1	0	4	2	3	1	0	2	3	2	2	1	7
															971000000	0	0	0	0	0	0	0	0	0	0	2	0	0	0	1	0	0	3	0	2	2	2	3	2	6	2	0	5	3	0	3	1	2	1
															971500000	2	0	0	0	0	0	0	0	0	0	0	0	1	1	1	1	0	0	0	2	1	0	2	3	4	1	3	3	5	4	4	4	2	2
															972000000	0	0	0	0	0	0	0	0	0	0	0	0	1	1	0	1	1	1	0	3	2	2	3	1	2	5	2	1	1	5	3	1	5	3
															972500000	1	1	0	0	0	0	0	0	2	1	1	0	0	0	1	3	2	2	1	3	2	5	3	2	3	4	1	3	0	0	4	3	1	0
															973000000	0	0	0	0	0	1	0	0	0	0	0	1	0	0	0	0	0	3	1	3	3	1	2	0	5	6	0	1	2	1	2	1	4	2
															973500000	0	0	0	1	0	0	0	0	0	0	0	0	0	2	1	1	0	0	1	0	1	1	0	3	0	3	7	0	4	6	3	6	3	6
															974000000	0	0	0	0	0	0	0	0	0	0	0	1	1	1	0	0	1	3	2	3	4	3	2	2	1	0	1	3	4	4	2	1	3	4
															974500000	0	0	0	0	0	0	1	0	0	0	0	0	0	1	0	0	1	0	2	0	4	1	0	2	4	1	2	1	0	3	5	5	3	7
															975000000	0	0	0	0	0	0	0	0	0	1	1	0	0	0	0	0	6	1	4	1	3	4	6	0	1	2	4	5	2	1	1	2	2	4
															975500000	0	0	0	0	0	0	0	0	0	0	0	0	0	0	0	1	1	0	0	1	2	3	2	5	3	1	7	2	7	4	1	3	3	5
															976000000	0	1	0	0	1	0	1	0	1	1	2	3	0	1	1	3	3	0	0	1	4	2	3	1	3	3	0	1	4	5	4	1	3	2
															976500000	0	0	0	0	0	0	1	0	0	0	0	1	0	0	2	0	3	0	0	1	2	0	1	3	3	2	3	2	1	2	3	4	5	1
															977000000	0	0	0	0	0	0	0	0	1	0	0	0	0	0	2	1	0	1	6	2	3	5	3	2	1	0	1	4	0	2	4	2	5	2
															977500000	1	0	0	0	0	0	0	0	0	1	0	0	1	0	1	1	1	2	1	0	2	2	1	1	3	3	5	0	2	1	4	2	1	2
															978000000	2	0	0	0	0	0	0	0	0	0	0	0	0	0	1	2	0	0	0	0	1	1	3	1	3	5	1	9	7	2	2	4	2	3
															978500000	0	0	0	0	0	1	0	1	0	0	0	0	1	0	0	1	1	1	1	0	0	1	0	1	1	2	1	3	3	3	1	4	1	2
															979000000	0	1	0	0	0	0	1	0	0	1	0	0	0	1	1	0	1	3	0	3	0	0	2	5	2	3	5	1	1	5	2	2	6	4
															979500000	2	0	0	0	0	1	0	0	0	1	0	1	0	2	1	1	2	0	1	3	2	1	2	1	2	1	2	3	0	4	5	1	2	3
															980000000	1	0	0	0	0	1	0	0	0	0	0	1	1	1	3	0	0	0	0	1	1	1	2	3	1	4	3	1	1	3	4	3	3	3
															980500000	0	0	0	0	0	0	0	1	0	0	0	1	0	2	0	0	3	0	0	0	3	1	7	5	2	3	3	4	3	4	6	5	3	6
															981000000	2	0	1	0	0	0	0	0	0	0	0	0	1	1	1	0	0	1	1	0	2	2	2	2	2	3	1	1	7	5	2	2	2	1
															981500000	2	0	0	0	1	0	0	1	0	1	0	0	0	0	2	0	1	0	1	1	2	2	1	4	4	1	1	2	4	1	4	4	3	1
															982000000	1	1	0	0	1	1	0	0	0	0	0	0	0	0	3	1	1	2	1	2	1	0	0	2	2	0	3	3	5	4	7	5	2	3
															982500000	0	0	0	0	0	0	0	0	0	0	0	0	1	1	2	1	1	6	0	3	3	2	2	7	2	6	3	5	0	1	5	3	1	2
															983000000	1	1	1	0	0	1	0	0	0	1	0	0	0	0	1	0	3	4	0	2	6	2	2	2	1	0	3	1	3	1	4	1	4	2
															983500000	0	1	0	0	1	0	1	0	1	0	0	0	0	0	0	2	1	0	3	2	2	0	4	1	1	2	0	0	3	6	3	4	1	4
															984000000	4	0	0	0	0	0	0	0	0	0	1	0	1	0	2	1	1	1	1	1	1	1	1	2	3	4	4	2	5	4	4	1	5	4
															984500000	1	0	0	0	0	0	0	0	1	2	1	0	1	0	0	0	3	0	1	3	3	2	2	4	2	4	1	1	2	1	1	6	1	5
															985000000	0	0	0	0	0	0	0	0	0	2	0	0	1	0	1	0	1	0	2	2	1	1	3	2	3	1	0	2	2	5	3	3	1	4
															985500000	0	0	0	0	0	1	0	0	1	0	0	0	0	0	1	3	3	0	0	1	3	4	4	1	1	9	0	1	2	2	1	3	4	1
															986000000	0	0	0	0	0	0	0	0	0	1	0	2	1	0	1	1	0	2	2	0	2	0	1	2	6	5	2	1	4	4	4	5	7	4
															986500000	0	0	0	0	0	0	0	0	0	1	3	0	0	2	1	0	2	3	0	1	1	3	1	3	0	1	5	9	6	2	4	1	3	4
															987000000	0	2	1	1	0	0	0	0	0	1	0	1	0	1	2	0	1	2	1	0	4	1	3	2	2	2	1	3	7	2	4	4	8	1
															987500000	1	0	0	0	0	0	1	0	0	0	1	0	1	2	0	2	1	2	2	1	0	0	3	5	3	3	5	4	3	5	3	6	3	4
															988000000	0	1	1	0	0	0	0	1	0	0	2	0	0	0	0	0	1	3	2	0	1	2	2	2	2	3	3	5	2	3	4	4	4	5
															988500000	0	0	1	0	0	0	1	0	1	0	0	0	2	0	3	2	1	0	1	2	1	3	1	0	0	2	4	1	6	2	1	2	4	1
															989000000	0	1	0	0	0	0	0	0	0	0	1	0	1	1	0	2	1	1	1	1	1	4	3	4	2	8	2	2	5	3	2	0	1	4
															989500000	0	0	1	3	0	1	1	0	0	1	0	0	0	1	3	0	1	3	3	5	0	2	0	3	0	4	3	1	0	2	1	5	1	6
															990000000	0	0	0	0	1	0	0	0	1	0	0	0	2	0	0	1	0	0	0	1	0	1	1	2	8	1	1	1	6	3	4	2	4	3
															990500000	1	0	0	0	0	0	0	0	0	0	0	0	0	1	1	1	0	3	1	2	3	3	1	2	3	4	5	4	2	2	1	4	4	3
															991000000	1	0	0	0	0	0	0	0	0	0	0	0	0	0	2	0	1	1	3	3	2	3	2	1	3	1	1	2	1	4	2	3	5	1
															991500000	0	2	0	0	0	1	0	0	0	0	0	0	2	1	2	2	1	1	0	3	1	0	8	4	3	3	1	4	1	2	7	1	5	1
															992000000	0	0	0	0	0	0	0	0	0	1	0	1	0	0	2	0	0	2	2	3	3	1	0	4	4	3	5	5	4	1	2	0	3	0
															992500000	0	2	0	1	0	0	0	1	0	1	0	0	1	0	1	0	0	1	1	2	2	0	0	2	5	3	2	3	3	1	1	8	6	4
															993000000	0	2	0	0	0	0	0	0	0	1	0	1	0	1	0	1	0	0	0	0	1	3	0	1	3	2	6	4	2	3	3	3	4	3
															993500000	0	1	1	0	0	1	0	0	0	1	0	0	0	0	0	0	0	0	0	0	0	2	0	6	2	1	4	1	4	4	2	5	3	2
															994000000	0	0	0	1	0	0	0	1	0	0	0	0	0	1	0	1	2	1	1	0	1	0	0	1	0	1	2	4	6	3	1	1	0	2
															994500000	1	2	0	0	0	0	0	0	0	1	0	0	4	1	0	0	1	2	0	0	0	2	0	4	1	5	5	4	3	6	1	2	3	1
															995000000	0	0	0	0	0	1	0	0	0	0	0	0	0	0	1	0	1	1	0	1	4	0	1	2	2	2	1	4	1	3	2	4	4	4
															995500000	0	3	0	0	0	0	0	0	0	0	2	2	0	1	1	1	1	1	0	2	1	0	2	1	2	5	0	3	0	3	0	0	1	2
															996000000	0	0	0	0	0	0	0	0	0	0	0	0	0	0	1	1	0	2	0	4	1	5	3	2	3	3	1	5	2	2	2	2	3	2
															996500000	0	0	0	0	0	0	0	0	0	0	1	0	0	0	0	0	1	1	3	2	2	3	2	3	3	2	2	0	3	1	3	1	2	0
															997000000	1	0	0	0	0	1	0	0	0	0	0	1	1	0	0	0	1	3	2	1	2	2	5	3	1	3	1	4	3	3	3	2	2	1
															997500000	0	1	0	0	0	0	0	0	0	1	1	2	0	2	0	1	1	0	0	1	1	6	2	2	1	3	2	1	3	2	3	4	1	2
															998000000	0	1	0	0	0	1	1	0	0	2	2	0	1	1	0	2	2	0	0	0	1	1	4	1	3	2	1	0	1	1	3	2	1	5
[truncated: 6,003 more rows]
[truncated: 83 more columns]

## Sheet: Figure 2e
Figure 2e
Time (ns)	77K	300K
0	2	1
0.02441	3	1
0.04883	2	3
0.07324	2	4
0.09766	2	4
0.12207	3	3
0.14648	0	2
0.1709	1	7
0.19531	1	3
0.21973	1	4
0.24414	3	2
0.26855	3	1
0.29297	3	1
0.31738	1	2
0.3418	2	3
0.36621	5	7
0.39063	3	3
0.41504	1	3
0.43945	0	2
0.46387	1	1
0.48828	1	4
0.5127	2	1
0.53711	1	4
0.56152	0	2
0.58594	4	5
0.61035	2	5
0.63477	3	7
0.65918	2	1
0.68359	1	0
0.70801	1	7
0.73242	0	1
0.75684	2	1
0.78125	2	5
0.80566	1	4
0.83008	4	2
0.85449	1	0
0.87891	2	2
0.90332	1	1
0.92773	0	4
0.95215	1	2
0.97656	3	1
1.00098	3	4
1.02539	2	2
1.0498	2	1
1.07422	3	1
1.09863	0	1
1.12305	2	3
1.14746	2	1
1.17188	2	4
1.19629	2	2
1.2207	5	1
1.24512	2	3
1.26953	3	4
1.29395	1	6
1.31836	2	4
1.34277	1	3
1.36719	2	4
1.3916	1	1
1.41602	2	1
1.44043	1	3
1.46484	3	3
1.48926	5	3
1.51367	0	2
1.53809	1	3
1.5625	1	2
1.58691	4	5
1.61133	2	1
1.63574	1	0
1.66016	2	5
1.68457	1	3
1.70898	4	4
1.7334	2	2
1.75781	1	3
1.78223	1	6
1.80664	2	5
1.83105	2	2
1.85547	1	3
1.87988	5	2
1.9043	0	0
1.92871	2	3
1.95313	1	4
1.97754	2	3
2.00195	1	1
2.02637	1	5
2.05078	0	4
2.0752	2	1
2.09961	0	3
2.12402	2	1
2.14844	1	2
2.17285	5	1
2.19727	1	4
2.22168	3	1
2.24609	1	3
2.27051	2	1
2.29492	1	3
2.31934	4	1
2.34375	1	2
2.36816	3	3
2.39258	0	1
2.41699	1	7
2.44141	2	4
2.46582	4	0
2.49023	4	0
2.51465	2	2
2.53906	3	3
2.56348	3	1
2.58789	1	4
2.6123	4	5
2.63672	2	0
2.66113	2	3
2.68555	1	0
2.70996	2	0
2.73438	3	4
2.75879	1	1
2.7832	1	6
2.80762	1	2
2.83203	3	4
2.85645	2	1
2.88086	4	5
2.90527	1	3
2.92969	3	2
2.9541	3	5
2.97852	0	2
3.00293	2	1
3.02734	0	6
3.05176	1	3
3.07617	5	3
3.10059	2	6
3.125	1	1
3.14941	3	6
3.17383	3	0
3.19824	0	1
3.22266	2	1
3.24707	6	5
3.27148	4	1
3.2959	3	3
3.32031	1	5
3.34473	2	4
3.36914	0	5
3.39355	1	1
3.41797	2	3
3.44238	2	1
3.4668	1	4
3.49121	2	3
3.51563	4	2
3.54004	2	4
3.56445	0	4
3.58887	1	8
3.61328	1	1
3.6377	1	2
3.66211	2	1
3.68652	0	4
3.71094	1	0
3.73535	0	2
3.75977	3	2
3.78418	3	2
3.80859	3	2
3.83301	4	3
3.85742	4	4
3.88184	1	1
3.90625	2	3
3.93066	2	4
3.95508	2	3
3.97949	1	2
4.00391	2	1
4.02832	0	1
4.05273	4	3
4.07715	1	2
4.10156	3	2
4.12598	2	4
4.15039	0	2
4.1748	1	1
4.19922	3	4
4.22363	1	2
4.24805	4	5
4.27246	0	3
4.29688	2	7
4.32129	1	4
4.3457	0	3
4.37012	2	3
4.39453	0	1
4.41895	2	2
4.44336	3	6
4.46777	3	5
4.49219	1	4
4.5166	2	2
4.54102	2	7
4.56543	1	1
4.58984	1	4
4.61426	2	3
4.63867	2	4
4.66309	3	5
4.6875	3	5
4.71191	2	2
4.73633	2	2
4.76074	3	3
4.78516	1	6
4.80957	1	0
4.83398	1	3
4.8584	0	2
4.88281	2	5
4.90723	6	2
4.93164	1	4
4.95605	1	3
4.98047	2	3
5.00488	1	1
5.0293	2	2
5.05371	4	1
5.07813	2	0
5.10254	3	4
5.12695	2	3
5.15137	7	2
5.17578	1	1
5.2002	3	3
5.22461	3	2
5.24902	0	5
5.27344	1	4
5.29785	1	1
5.32227	1	3
5.34668	1	4
5.37109	1	3
5.39551	0	2
5.41992	0	1
5.44434	5	4
5.46875	1	2
5.49316	5	5
5.51758	9	0
5.54199	2	5
5.56641	2	2
5.59082	6	5
5.61523	2	2
5.63965	3	3
5.66406	1	5
5.68848	3	6
5.71289	0	3
5.7373	2	4
5.76172	2	0
5.78613	3	3
5.81055	2	4
5.83496	0	3
5.85938	1	2
5.88379	4	3
5.9082	2	3
5.93262	1	5
5.95703	5	2
5.98145	6	5
6.00586	1	0
6.03027	1	2
6.05469	1	4
6.0791	1	3
6.10352	1	5
6.12793	3	3
6.15234	0	1
6.17676	5	3
6.20117	0	3
6.22559	1	3
6.25	1	0
6.27441	1	4
6.29883	0	3
6.32324	1	2
6.34766	2	1
6.37207	1	1
6.39648	2	1
6.4209	2	2
6.44531	1	3
6.46973	3	5
6.49414	1	3
6.51855	1	4
6.54297	2	6
6.56738	5	0
6.5918	3	2
6.61621	2	2
6.64063	4	3
6.66504	5	1
6.68945	3	2
6.71387	2	3
6.73828	2	4
6.7627	3	2
6.78711	3	3
6.81152	3	1
6.83594	5	3
6.86035	4	0
6.88477	2	1
6.90918	2	3
6.93359	5	4
6.95801	0	1
6.98242	2	4
7.00684	1	1
7.03125	2	0
7.05566	1	6
7.08008	1	6
7.10449	3	1
7.12891	3	0
7.15332	3	2
7.17773	1	1
7.20215	2	4
7.22656	2	7
7.25098	4	4
7.27539	2	5
7.2998	6	6
7.32422	2	5
7.34863	3	1
7.37305	0	0
7.39746	0	4
7.42188	2	4
7.44629	2	5
7.4707	1	3
7.49512	2	2
7.51953	1	1
7.54395	2	2
7.56836	1	3
7.59277	2	2
7.61719	0	2
7.6416	2	3
7.66602	2	1
7.69043	2	2
7.71484	0	3
7.73926	2	2
7.76367	1	3
7.78809	3	1
7.8125	3	3
7.83691	2	2
7.86133	4	1
7.88574	0	4
7.91016	4	3
7.93457	4	2
7.95898	1	1
7.9834	5	3
8.00781	3	4
8.03223	4	4
8.05664	3	2
8.08105	0	1
8.10547	3	2
8.12988	2	6
8.1543	1	4
8.17871	4	2
8.20313	2	3
8.22754	7	1
8.25195	2	1
8.27637	2	4
8.30078	1	3
8.3252	2	2
8.34961	2	2
8.37402	3	1
8.39844	2	4
8.42285	3	4
8.44727	1	1
8.47168	1	0
8.49609	4	2
8.52051	2	2
8.54492	3	4
8.56934	0	1
8.59375	0	1
8.61816	1	1
8.64258	2	0
8.66699	1	1
8.69141	4	1
8.71582	4	3
8.74023	1	0
8.76465	2	7
8.78906	2	3
8.81348	0	1
8.83789	1	1
8.8623	2	1
8.88672	3	5
8.91113	5	7
8.93555	0	3
8.95996	2	5
8.98438	0	3
9.00879	4	1
9.0332	2	2
9.05762	2	2
9.08203	4	3
9.10645	1	2
9.13086	4	1
9.15527	7	7
9.17969	3	1
9.2041	0	4
9.22852	3	6
9.25293	0	2
9.27734	3	3
9.30176	3	1
9.32617	1	3
9.35059	3	3
9.375	3	3
9.39941	2	6
9.42383	6	1
9.44824	4	4
9.47266	2	4
9.49707	6	4
9.52148	5	4
9.5459	2	4
9.57031	5	4
9.59473	3	5
9.61914	4	3
9.64355	4	6
9.66797	1	3
9.69238	0	4
9.7168	0	3
9.74121	1	4
9.76563	4	1
9.79004	2	2
9.81445	2	3
9.83887	5	4
9.86328	2	5
9.8877	0	4
9.91211	1	1
9.93652	6	5
9.96094	1	6
9.98535	6	3
10.0098	1	2
10.0342	7	1
10.0586	6	3
10.083	4	3
10.1074	1	5
10.1318	5	6
10.1562	6	1
10.1807	2	0
10.2051	9	4
10.2295	9	7
10.2539	3	8
10.2783	3	10
10.3027	5	11
10.3271	10	6
10.3516	4	8
10.376	6	4
10.4004	10	5
10.4248	10	5
10.4492	5	13
10.4736	12	9
10.498	11	13
10.5225	14	10
10.5469	19	9
10.5713	11	10
10.5957	21	17
10.6201	23	9
10.6445	16	14
10.669	7	18
10.6934	27	18
10.7178	19	23
10.7422	21	23
10.7666	24	29
10.791	34	33
10.8154	47	34
10.8398	33	38
10.8643	36	27
10.8887	49	45
10.9131	50	46
10.9375	47	45
10.9619	70	50
10.9863	68	72
11.0107	83	83
11.0352	80	75
11.0596	81	72
11.084	91	88
11.1084	111	90
11.1328	102	105
11.1572	108	93
11.1816	128	117
11.206	120	104
11.2305	140	115
11.2549	164	135
11.2793	165	128
11.3037	168	153
11.3281	170	150
11.3525	178	179
11.377	175	182
11.4014	183	225
11.4258	183	193
11.4502	206	196
11.4746	211	220
11.499	257	239
11.5234	213	243
11.5479	276	238
11.5723	252	255
11.5967	259	251
11.6211	276	277
11.6455	266	271
11.6699	315	301
11.6943	286	326
11.7188	322	315
11.7432	287	326
11.7676	317	338
11.792	333	358
11.8164	335	352
11.8408	344	372
11.8652	373	409
11.8896	405	368
11.9141	398	376
11.9385	404	374
11.9629	389	382
11.9873	420	429
12.0117	412	420
12.0361	430	398
12.0605	464	407
12.085	441	414
12.1094	453	375
12.1338	457	446
12.1582	441	471
12.1826	468	492
12.207	442	441
12.2315	481	465
12.2559	426	464
12.2803	456	462
12.3047	456	456
12.3291	454	446
12.3535	477	450
12.3779	465	500
12.4023	475	463
12.4268	451	425
12.4512	487	473
12.4756	484	445
12.5	464	478
12.5244	491	451
12.5488	476	470
12.5732	525	471
12.5977	523	502
12.6221	475	460
12.6465	503	449
12.6709	469	476
12.6953	469	468
12.7197	465	459
12.7441	510	525
12.7685	471	432
12.793	493	475
12.8174	468	434
12.8418	518	447
12.8662	485	483
12.8906	461	445
12.915	451	450
12.9395	524	432
12.9639	490	435
12.9883	487	422
13.0127	486	426
13.0371	457	441
13.0615	435	430
13.0859	465	438
13.1104	456	441
13.1348	436	406
13.1592	475	437
13.1836	439	421
13.208	445	433
13.2324	482	391
13.2568	442	406
13.2812	474	414
13.3057	392	410
13.3301	486	383
13.3545	467	428
13.3789	459	400
13.4033	434	427
13.4277	434	415
13.4521	422	398
13.4766	422	476
13.501	454	392
13.5254	454	406
13.5498	458	354
13.5742	407	375
13.5986	412	344
13.623	367	380
13.6475	402	367
13.6719	437	371
13.6963	452	367
13.7207	393	415
13.7451	403	378
13.7695	447	384
13.794	419	370
13.8184	404	375
13.8428	413	368
13.8672	365	347
13.8916	386	341
13.916	397	361
13.9404	353	349
13.9648	395	373
13.9893	392	310
14.0137	366	362
14.0381	406	347
14.0625	360	323
14.0869	398	350
14.1113	390	368
14.1357	354	341
14.1602	365	337
14.1846	403	317
14.209	372	330
14.2334	394	303
14.2578	357	362
14.2822	350	355
14.3066	343	280
14.331	359	336
14.3555	370	331
14.3799	347	287
14.4043	335	322
14.4287	354	306
14.4531	337	324
14.4775	320	309
14.502	353	312
14.5264	338	308
14.5508	347	291
14.5752	336	263
14.5996	322	324
14.624	305	317
14.6484	363	317
14.6729	339	305
14.6973	300	317
14.7217	326	308
14.7461	313	295
14.7705	304	263
14.7949	347	292
14.8193	302	285
14.8438	331	292
14.8682	316	263
14.8926	310	283
14.917	294	295
14.9414	313	258
14.9658	306	261
14.9902	293	288
15.0146	292	282
15.0391	314	271
15.0635	279	252
15.0879	274	269
15.1123	270	284
15.1367	268	248
15.1611	261	279
15.1855	272	269
15.21	284	234
15.2344	303	250
15.2588	254	265
15.2832	261	263
15.3076	258	218
15.332	261	245
15.3565	244	281
15.3809	273	245
15.4053	282	227
15.4297	229	239
15.4541	262	245
15.4785	267	232
15.5029	259	236
15.5273	265	267
15.5518	254	211
15.5762	222	250
15.6006	263	214
15.625	257	242
15.6494	239	220
15.6738	265	219
15.6982	227	238
15.7227	255	233
15.7471	249	225
15.7715	220	232
15.7959	238	214
15.8203	213	204
15.8447	254	197
15.8691	231	211
15.8935	194	217
15.918	205	187
15.9424	196	192
15.9668	233	219
15.9912	249	185
16.0156	206	199
16.04	224	230
16.0645	232	212
16.0889	207	236
16.1133	235	235
16.1377	210	206
16.1621	202	187
16.1865	195	236
16.2109	238	201
16.2354	219	203
16.2598	199	212
16.2842	201	200
16.3086	211	190
16.333	210	206
16.3574	221	191
16.3818	190	178
16.4062	198	183
16.4307	204	188
16.4551	218	156
16.4795	186	191
16.5039	199	185
16.5283	210	178
16.5527	169	177
16.5771	209	185
16.6016	187	183
16.626	187	178
16.6504	187	170
16.6748	205	180
16.6992	194	170
16.7236	197	196
16.748	179	182
16.7725	212	158
16.7969	168	178
16.8213	183	163
16.8457	175	187
16.8701	176	171
16.8945	194	167
16.9189	176	160
16.9434	168	155
16.9678	163	174
16.9922	168	179
17.0166	200	180
17.041	179	151
17.0654	188	138
17.0898	159	163
17.1143	171	167
17.1387	198	152
17.1631	148	155
17.1875	191	118
17.2119	175	154
17.2363	156	161
17.2607	162	153
17.2852	156	153
17.3096	170	149
17.334	170	153
17.3584	162	137
17.3828	176	129
17.4072	153	155
17.4316	171	178
17.4561	177	155
17.4805	180	166
17.5049	159	137
17.5293	157	152
17.5537	148	150
17.5781	148	163
17.6025	142	128
17.627	124	147
17.6514	154	138
17.6758	134	132
17.7002	155	141
17.7246	151	144
17.749	140	160
17.7734	136	132
17.7979	148	132
17.8223	148	149
17.8467	127	115
17.8711	140	134
17.8955	152	122
17.9199	134	121
17.9443	130	125
17.9688	125	142
17.9932	142	128
18.0176	138	124
18.042	117	116
18.0664	139	130
18.0908	127	110
18.1152	117	133
18.1396	128	152
18.1641	115	115
18.1885	140	111
18.2129	128	114
18.2373	143	102
18.2617	103	108
18.2861	132	118
18.3105	112	122
18.335	119	122
18.3594	150	116
18.3838	112	106
18.4082	109	116
18.4326	128	111
18.457	124	115
18.4814	121	97
18.5059	134	112
18.5303	111	102
18.5547	119	95
18.5791	100	128
18.6035	102	82
18.6279	113	89
18.6523	103	127
18.6768	103	102
18.7012	110	114
18.7256	129	114
18.75	106	117
18.7744	113	95
18.7988	96	94
18.8232	123	114
18.8477	103	103
18.8721	122	86
18.8965	127	113
18.9209	99	102
18.9453	113	91
18.9697	92	87
18.9941	113	101
19.0186	97	104
19.043	102	106
19.0674	93	106
19.0918	99	101
19.1162	93	114
19.1406	105	95
19.165	105	107
19.1895	98	118
19.2139	94	91
19.2383	97	115
19.2627	101	101
19.2871	94	94
19.3115	81	82
19.3359	86	107
19.3604	103	95
19.3848	101	94
19.4092	106	84
19.4336	97	95
19.458	87	89
19.4824	96	98
19.5068	85	86
19.5312	91	107
19.5557	89	97
19.5801	88	87
19.6045	77	98
19.6289	97	86
19.6533	82	83
19.6777	103	87
19.7021	71	88
19.7266	77	86
19.751	81	82
19.7754	79	83
19.7998	67	91
19.8242	79	95
19.8486	87	67
19.873	80	78
19.8975	91	88
19.9219	79	82
19.9463	68	70
19.9707	96	86
19.9951	93	76
20.0195	71	74
20.0439	73	92
20.0684	71	65
20.0928	77	68
20.1172	67	75
20.1416	71	69
20.166	71	72
20.1904	76	71
20.2148	77	80
20.2393	72	62
20.2637	72	66
20.2881	72	63
20.3125	68	83
20.3369	77	82
20.3613	75	71
20.3857	65	69
20.4102	58	75
20.4346	63	66
20.459	58	69
20.4834	61	50
20.5078	67	60
20.5322	62	77
20.5566	66	54
20.5811	66	65
20.6055	61	71
20.6299	59	63
20.6543	66	72
20.6787	60	85
20.7031	52	67
20.7275	71	64
20.752	59	65
20.7764	66	65
20.8008	65	77
20.8252	76	55
20.8496	60	72
20.874	59	63
20.8984	68	65
20.9229	55	61
20.9473	51	64
20.9717	66	57
20.9961	57	58
21.0205	68	69
21.0449	58	58
21.0693	48	77
21.0938	62	65
21.1182	50	54
21.1426	53	53
21.167	61	75
21.1914	52	58
21.2158	56	46
21.2402	59	48
21.2646	61	58
21.2891	66	47
21.3135	68	50
21.3379	53	52
21.3623	73	46
21.3867	58	58
21.4111	40	43
21.4355	52	55
21.46	71	56
21.4844	62	62
21.5088	48	55
21.5332	48	53
21.5576	47	59
21.582	42	61
21.6064	49	60
21.6309	53	59
21.6553	60	50
21.6797	51	53
21.7041	54	55
21.7285	41	56
21.7529	51	43
21.7773	43	47
21.8018	69	50
21.8262	49	45
21.8506	46	53
21.875	38	57
21.8994	45	43
21.9238	57	46
21.9482	54	45
21.9727	38	58
21.9971	44	56
22.0215	44	51
22.0459	53	42
22.0703	37	49
22.0947	53	43
22.1191	44	50
22.1436	56	47
22.168	50	52
22.1924	52	49
22.2168	39	54
22.2412	42	44
22.2656	44	42
22.29	46	55
22.3145	52	49
22.3389	46	41
22.3633	38	49
22.3877	37	32
22.4121	37	34
22.4365	45	40
22.4609	46	37
22.4854	37	48
22.5098	43	48
22.5342	50	49
22.5586	39	46
22.583	46	47
22.6074	46	41
22.6318	41	43
22.6562	43	50
22.6807	47	33
22.7051	40	31
22.7295	46	33
22.7539	42	41
22.7783	48	35
22.8027	30	34
22.8271	45	34
22.8516	37	29
22.876	39	35
22.9004	35	41
22.9248	33	31
22.9492	48	34
22.9736	37	39
22.998	39	42
23.0225	41	34
23.0469	30	41
23.0713	29	38
23.0957	41	37
23.1201	38	29
23.1445	28	46
23.1689	25	27
23.1934	29	44
23.2178	29	33
23.2422	31	25
23.2666	41	28
23.291	41	43
23.3154	27	40
23.3398	34	33
23.3643	28	29
23.3887	39	39
23.4131	32	42
23.4375	32	34
23.4619	39	38
23.4863	30	35
23.5107	26	40
23.5352	30	38
23.5596	30	37
23.584	37	33
23.6084	41	29
23.6328	27	25
23.6572	35	33
23.6816	29	33
23.7061	35	32
23.7305	31	32
23.7549	35	32
23.7793	38	41
23.8037	28	26
23.8281	37	23
23.8525	35	25
23.877	33	40
23.9014	27	29
23.9258	36	33
23.9502	23	37
23.9746	34	33
23.999	27	30
24.0234	20	43
24.0479	36	30
24.0723	31	29
24.0967	32	35
24.1211	34	34
24.1455	29	25
24.1699	24	37
24.1943	33	29
24.2188	26	28
24.2432	32	29
24.2676	27	31
24.292	29	34
24.3164	22	28
24.3408	21	30
24.3652	25	28
24.3896	27	26
24.4141	11	20
24.4385	27	33
24.4629	24	25
24.4873	37	26
24.5117	27	19
24.5361	27	22
24.5605	24	21
24.585	27	16
24.6094	21	28
24.6338	23	23
24.6582	19	33
24.6826	29	24
24.707	22	22
24.7314	19	22
24.7559	28	24
24.7803	23	27
24.8047	25	26
24.8291	21	28
24.8535	27	26
24.8779	20	20
24.9023	22	24
24.9268	28	29
24.9512	25	25
24.9756	23	18
25	23	21
25.0244	28	23
25.0488	18	26
25.0732	23	28
25.0977	30	23
25.1221	14	21
25.1465	21	40
25.1709	28	21
25.1953	23	26
25.2197	23	32
25.2441	15	18
25.2686	24	18
25.293	19	16
25.3174	23	22
25.3418	20	23
25.3662	25	32
25.3906	23	21
25.415	29	25
25.4395	14	18
25.4639	21	20
25.4883	15	22
25.5127	18	17
25.5371	19	27
25.5615	16	33
25.5859	21	26
25.6104	19	15
25.6348	25	29
25.6592	16	21
25.6836	23	18
25.708	23	24
25.7324	20	20
25.7568	17	13
25.7812	27	22
25.8057	17	13
25.8301	27	19
25.8545	18	17
25.8789	20	22
25.9033	20	16
25.9277	18	23
25.9521	24	24
25.9766	22	28
26.001	13	15
26.0254	17	13
26.0498	20	21
26.0742	20	14
26.0986	23	11
26.123	18	21
26.1475	16	14
26.1719	18	15
26.1963	15	13
26.2207	21	15
26.2451	22	21
26.2695	21	15
26.2939	17	14
26.3184	18	17
26.3428	13	16
26.3672	14	20
26.3916	13	16
26.416	12	14
26.4404	14	19
26.4648	16	19
26.4893	16	20
26.5137	17	17
26.5381	20	22
26.5625	16	20
26.5869	17	13
26.6113	11	15
26.6357	17	14
26.6602	17	15
26.6846	27	21
26.709	17	12
26.7334	12	15
26.7578	17	17
26.7822	20	10
26.8066	18	18
26.8311	11	18
26.8555	19	25
26.8799	13	16
26.9043	17	22
26.9287	12	14
26.9531	19	20
26.9775	16	23
27.002	12	19
27.0264	16	15
27.0508	20	13
27.0752	15	13
27.0996	21	21
27.124	17	11
27.1484	8	19
27.1729	14	10
27.1973	15	22
27.2217	19	13
27.2461	14	15
27.2705	14	14
27.2949	17	12
27.3193	14	10
27.3438	11	15
27.3682	11	11
27.3926	14	12
27.417	11	15
27.4414	10	13
27.4658	18	18
27.4902	19	10
27.5146	8	13
27.5391	13	16
27.5635	14	12
27.5879	11	16
27.6123	6	13
27.6367	12	18
27.6611	8	11
27.6855	12	16
27.71	14	15
27.7344	14	16
27.7588	16	14
27.7832	15	10
27.8076	21	10
27.832	13	16
27.8564	10	11
27.8809	11	22
27.9053	10	16
27.9297	16	18
27.9541	13	12
27.9785	12	14
28.0029	8	10
28.0273	15	12
28.0518	4	8
28.0762	16	20
28.1006	9	9
28.125	16	10
28.1494	22	10
28.1738	10	13
28.1982	10	12
28.2227	7	12
28.2471	17	17
28.2715	12	10
28.2959	12	9
28.3203	10	16
28.3447	9	15
28.3691	12	9
28.3936	10	12
28.418	13	10
28.4424	11	13
28.4668	11	3
28.4912	14	9
28.5156	13	10
28.54	9	11
28.5645	16	16
28.5889	7	12
28.6133	14	12
28.6377	9	10
28.6621	6	14
28.6865	13	6
28.7109	15	14
28.7354	4	8
28.7598	16	4
28.7842	15	9
28.8086	10	11
28.833	18	10
28.8574	11	13
28.8818	12	12
28.9062	8	13
28.9307	8	9
28.9551	13	7
28.9795	8	10
29.0039	9	12
29.0283	13	9
29.0527	9	14
29.0771	12	17
29.1016	7	13
29.126	19	7
29.1504	12	6
29.1748	9	12
29.1992	11	14
29.2236	9	13
29.248	10	11
29.2725	10	11
29.2969	12	10
29.3213	9	14
29.3457	8	8
29.3701	9	8
29.3945	6	10
29.4189	10	7
29.4434	7	6
29.4678	11	10
29.4922	9	6
29.5166	7	5
29.541	11	10
29.5654	6	17
29.5898	4	7
29.6143	12	13
29.6387	11	11
29.6631	9	12
29.6875	10	10
29.7119	8	9
29.7363	9	11
29.7607	8	6
29.7852	8	16
29.8096	6	10
29.834	11	9
29.8584	5	11
29.8828	11	6
29.9072	11	12
29.9316	3	8
29.9561	13	15
29.9805	12	13
30.0049	8	10
30.0293	10	10
30.0537	12	4
30.0781	8	3
30.1025	11	5
30.127	7	9
30.1514	5	8
30.1758	9	11
30.2002	10	5
30.2246	12	8
30.249	9	8
30.2734	10	9
30.2979	8	14
30.3223	7	15
30.3467	5	4
30.3711	9	15
30.3955	8	6
30.4199	6	8
30.4443	6	9
30.4688	5	8
30.4932	6	6
30.5176	9	12
30.542	6	8
30.5664	10	4
30.5908	9	10
30.6152	2	16
30.6396	10	10
30.6641	9	7
30.6885	9	9
30.7129	7	6
30.7373	7	6
30.7617	10	7
30.7861	14	10
30.8105	11	11
30.835	8	4
30.8594	5	9
30.8838	11	14
30.9082	8	9
30.9326	7	3
30.957	10	10
30.9814	9	5
31.0059	8	3
31.0303	7	10
31.0547	9	8
31.0791	7	6
31.1035	10	11
31.1279	7	10
31.1523	6	4
31.1768	9	7
31.2012	4	12
31.2256	7	8
31.25	9	12
31.2744	4	8
31.2988	10	8
31.3232	5	8
31.3477	12	5
31.3721	7	4
31.3965	5	7
31.4209	9	8
31.4453	7	7
31.4697	1	8
31.4941	8	11
31.5186	7	4
31.543	5	3
31.5674	7	9
31.5918	6	14
31.6162	9	7
31.6406	5	10
31.665	4	6
31.6895	5	5
31.7139	5	5
31.7383	4	10
31.7627	5	7
31.7871	7	7
31.8115	7	4
31.8359	7	6
31.8604	3	7
31.8848	9	9
31.9092	5	9
31.9336	4	10
31.958	5	11
31.9824	4	8
32.0068	9	7
32.0312	3	7
32.0557	12	4
32.0801	6	4
32.1045	11	10
32.1289	8	3
32.1533	7	6
32.1777	9	5
32.2022	7	3
32.2266	5	6
32.251	9	2
32.2754	3	7
32.2998	6	6
32.3242	7	7
32.3486	5	5
32.373	8	5
32.3975	6	7
32.4219	6	4
32.4463	6	0
32.4707	12	7
32.4951	9	4
32.5195	4	5
32.544	1	9
32.5684	7	8
32.5928	2	8
32.6172	9	6
32.6416	5	8
32.666	9	10
32.6904	4	8
32.7148	5	9
32.7393	4	2
32.7637	8	4
32.7881	4	7
32.8125	6	6
32.8369	8	4
32.8613	7	4
32.8857	6	8
32.9102	9	4
32.9346	4	3
32.959	7	1
32.9834	2	4
33.0078	9	9
33.0322	8	14
33.0566	3	8
33.081	3	6
33.1055	4	5
33.1299	10	5
33.1543	7	3
33.1787	4	6
33.2031	6	6
33.2275	5	6
33.252	4	3
33.2764	10	11
33.3008	3	7
33.3252	4	8
33.3496	6	8
33.374	6	7
33.3984	3	5
33.4228	4	4
33.4473	2	9
33.4717	4	7
33.4961	5	8
33.5205	8	5
33.5449	7	5
33.5693	4	5
33.5938	4	7
33.6182	9	3
33.6426	4	8
33.667	5	10
33.6914	5	8
33.7158	3	3
33.7402	7	4
33.7647	5	4
33.7891	4	6
33.8135	3	5
33.8379	6	4
33.8623	4	2
33.8867	2	3
33.9111	3	3
33.9355	4	6
33.96	8	3
33.9844	4	6
34.0088	3	6
34.0332	4	6
34.0576	5	6
34.082	7	1
34.1065	5	2
34.1309	7	4
34.1553	5	7
34.1797	4	4
34.2041	3	3
34.2285	6	6
34.2529	4	5
34.2773	4	4
34.3018	4	6
34.3262	6	6
34.3506	4	6
34.375	3	5
34.3994	10	5
34.4238	3	3
34.4482	4	9
34.4727	7	7
34.4971	8	4
34.5215	5	5
34.5459	5	5
34.5703	3	2
34.5947	6	8
34.6191	5	5
34.6435	8	3
34.668	3	7
34.6924	6	5
34.7168	3	6
34.7412	3	6
34.7656	5	4
34.79	2	3
34.8145	6	7
34.8389	6	6
34.8633	6	3
34.8877	5	6
34.9121	5	5
34.9365	6	5
34.9609	7	0
34.9853	2	3
35.0098	4	5
35.0342	3	4
35.0586	3	3
35.083	3	7
35.1074	4	5
35.1318	8	6
35.1562	6	5
35.1807	1	5
35.2051	4	3
35.2295	4	4
35.2539	4	8
35.2783	6	6
35.3027	7	7
35.3272	6	11
35.3516	1	4
35.376	6	5
35.4004	5	5
35.4248	4	8
35.4492	5	4
35.4736	4	4
35.498	5	3
35.5225	9	10
35.5469	4	6
35.5713	2	5
35.5957	6	8
35.6201	3	4
35.6445	4	6
35.669	8	1
35.6934	4	4
35.7178	8	5
35.7422	4	4
35.7666	9	2
35.791	2	5
35.8154	6	7
35.8398	5	4
35.8643	5	2
35.8887	6	6
35.9131	6	8
35.9375	3	3
35.9619	2	5
35.9863	9	5
36.0107	5	1
36.0352	3	1
36.0596	1	5
36.084	5	3
36.1084	3	5
36.1328	4	6
36.1572	5	6
36.1816	3	1
36.206	2	1
36.2305	5	8
36.2549	1	4
36.2793	4	3
36.3037	4	3
36.3281	4	3
36.3525	0	2
36.377	10	6
36.4014	4	5
36.4258	6	5
36.4502	3	3
36.4746	3	1
36.499	3	6
36.5234	4	3
36.5478	2	5
36.5723	3	3
36.5967	2	5
36.6211	1	6
36.6455	3	6
36.6699	2	4
36.6943	8	4
36.7188	3	5
36.7432	6	2
36.7676	1	5
36.792	1	2
36.8164	7	3
36.8408	5	8
36.8652	0	5
36.8897	3	1
36.9141	3	7
36.9385	5	3
36.9629	6	4
36.9873	2	1
37.0117	4	4
37.0361	6	2
37.0605	4	6
37.085	5	2
37.1094	3	3
37.1338	4	2
37.1582	0	4
37.1826	3	3
37.207	5	2
37.2315	3	5
37.2559	4	3
37.2803	6	2
37.3047	2	6
37.3291	5	2
37.3535	3	4
37.3779	3	4
37.4023	2	8
37.4268	0	4
37.4512	5	3
37.4756	2	5
37.5	3	4
37.5244	4	4
37.5488	4	0
37.5732	2	9
37.5977	3	3
37.6221	3	4
37.6465	4	4
37.6709	9	6
37.6953	4	3
37.7197	3	0
37.7441	2	3
37.7685	2	2
37.793	3	4
37.8174	4	2
37.8418	2	2
37.8662	2	3
37.8906	3	3
37.915	3	5
37.9395	6	2
37.9639	6	2
37.9883	1	0
38.0127	6	2
38.0371	3	1
38.0615	4	3
38.0859	1	6
38.1103	1	4
38.1348	1	1
38.1592	2	5
38.1836	2	7
38.208	2	0
38.2324	3	4
38.2568	3	2
38.2812	5	2
38.3057	4	3
38.3301	4	2
38.3545	3	4
38.3789	1	6
38.4033	3	7
38.4277	4	5
38.4522	3	3
38.4766	4	4
38.501	1	3
38.5254	9	5
38.5498	3	3
38.5742	1	0
38.5986	1	0
38.623	5	0
38.6475	1	4
38.6719	1	1
38.6963	5	10
38.7207	3	1
38.7451	3	2
38.7695	2	5
38.794	4	2
38.8184	3	4
38.8428	2	4
38.8672	5	4
38.8916	0	1
38.916	0	3
38.9404	1	1
38.9648	2	4
38.9893	4	4
39.0137	2	7
39.0381	5	6
39.0625	0	5
39.0869	5	2
39.1113	3	3
39.1357	2	8
39.1602	1	6
39.1846	4	7
39.209	4	4
39.2334	4	3
39.2578	5	2
39.2822	3	3
39.3066	0	4
39.331	1	2
39.3555	6	4
39.3799	3	4
39.4043	2	3
39.4287	2	5
39.4531	4	0
39.4775	1	4
39.502	3	2
39.5264	1	2
39.5508	6	3
39.5752	4	1
39.5996	6	1
39.624	4	6
39.6484	3	3
39.6728	1	4
39.6973	4	3
39.7217	4	3
39.7461	4	1
39.7705	2	6
39.7949	5	3
39.8193	4	2
39.8438	2	3
39.8682	1	2
39.8926	1	3
39.917	2	3
39.9414	3	6
39.9658	1	6
39.9902	3	2
40.0147	3	1
40.0391	4	6
40.0635	3	4
40.0879	4	2
40.1123	0	0
40.1367	2	2
40.1611	2	4
40.1855	4	3
40.21	1	5
40.2344	5	6
40.2588	5	2
40.2832	1	1
40.3076	2	6
40.332	2	6
40.3565	0	1
40.3809	2	1
40.4053	6	4
40.4297	5	6
40.4541	3	1
40.4785	7	6
40.5029	3	3
40.5273	2	6
40.5518	2	6
40.5762	3	1
40.6006	5	6
40.625	1	1
40.6494	6	7
40.6738	0	5
40.6982	3	7
40.7227	6	2
40.7471	1	7
40.7715	0	4
40.7959	4	2
40.8203	2	5
40.8447	3	4
40.8691	3	3
40.8935	4	1
40.918	5	3
40.9424	1	1
40.9668	2	1
40.9912	1	4
41.0156	4	3
41.04	3	3
41.0645	2	1
41.0889	2	2
41.1133	4	6
41.1377	5	3
41.1621	2	4
41.1865	1	4
41.2109	2	3
41.2353	4	5
41.2598	1	4
41.2842	3	3
41.3086	1	4
41.333	5	3
41.3574	2	2
41.3818	0	3
41.4062	1	2
41.4307	6	4
41.4551	4	1
41.4795	2	3
41.5039	6	4
41.5283	3	4
41.5527	3	6
41.5772	2	5
41.6016	2	4
41.626	4	6
41.6504	1	3
41.6748	1	4
41.6992	2	0
41.7236	3	3
41.748	1	2
41.7725	2	2
41.7969	4	4
41.8213	1	3
41.8457	5	4
41.8701	0	6
41.8945	4	3
41.919	1	1
41.9434	4	4
41.9678	2	4
41.9922	4	1
42.0166	2	4
42.041	7	3
42.0654	4	4
42.0898	1	2
42.1143	2	2
42.1387	4	2
42.1631	4	2
42.1875	6	6
42.2119	1	1
42.2363	3	4
42.2607	2	4
42.2852	6	3
42.3096	3	4
42.334	1	2
42.3584	1	1
42.3828	3	1
42.4072	1	7
42.4316	2	6
42.456	3	2
42.4805	1	3
42.5049	3	5
42.5293	1	1
42.5537	3	2
42.5781	3	2
42.6025	3	4
42.627	2	3
42.6514	0	3
42.6758	8	4
42.7002	5	2
42.7246	0	2
42.749	0	4
42.7734	3	2
42.7978	2	2
42.8223	2	3
42.8467	2	1
42.8711	2	4
42.8955	4	2
42.9199	5	5
42.9443	3	2
42.9688	1	1
42.9932	1	2
43.0176	2	3
43.042	4	2
43.0664	3	2
43.0908	3	4
43.1152	3	4
43.1397	1	4
43.1641	2	3
43.1885	0	4
43.2129	3	3
43.2373	0	3
43.2617	3	4
43.2861	3	4
43.3105	2	2
43.335	6	1
43.3594	2	2
43.3838	2	6
43.4082	1	1
43.4326	7	5
43.457	4	3
43.4815	2	6
43.5059	3	1
43.5303	4	1
43.5547	1	4
43.5791	0	3
43.6035	1	4
43.6279	2	2
43.6523	2	5
43.6768	2	3
43.7012	1	1
43.7256	1	5
43.75	4	2
43.7744	1	3
43.7988	1	2
43.8232	1	2
43.8477	2	4
43.8721	2	4
43.8965	2	1
43.9209	4	2
43.9453	1	2
43.9697	2	2
43.9941	2	6
44.0185	2	5
44.043	1	5
44.0674	3	2
44.0918	1	5
44.1162	4	2
44.1406	1	2
44.165	0	4
44.1895	3	2
44.2139	5	3
44.2383	6	3
44.2627	3	4
44.2871	2	2
44.3115	4	2
44.3359	2	2
44.3603	2	0
44.3848	3	3
44.4092	2	4
44.4336	3	3
44.458	1	5
44.4824	1	4
44.5068	0	3
44.5312	2	4
44.5557	4	2
44.5801	1	1
44.6045	2	2
44.6289	6	5
44.6533	0	4
44.6777	2	3
44.7022	1	2
44.7266	2	3
44.751	4	2
44.7754	4	1
44.7998	1	3
44.8242	4	2
44.8486	3	4
44.873	1	5
44.8975	3	3
44.9219	3	1
44.9463	3	1
44.9707	3	2
44.9951	4	4
45.0195	4	2
45.044	3	2
45.0684	0	2
45.0928	2	4
45.1172	5	2
45.1416	3	4
45.166	4	1
45.1904	5	4
45.2148	3	1
45.2393	4	2
45.2637	2	1
45.2881	2	6
45.3125	3	4
45.3369	6	1
45.3613	2	3
45.3857	0	4
45.4102	4	2
45.4346	4	1
45.459	1	1
45.4834	4	1
45.5078	2	3
45.5322	3	1
45.5566	2	5
45.581	6	1
45.6055	2	2
45.6299	4	3
45.6543	3	5
45.6787	3	6
45.7031	1	1
45.7275	2	2
45.752	2	0
45.7764	1	1
45.8008	2	1
45.8252	1	0
45.8496	3	4
45.874	3	3
45.8984	3	2
45.9228	0	0
45.9473	3	0
45.9717	3	4
45.9961	1	3
46.0205	2	2
46.0449	3	5
46.0693	2	3
46.0938	2	4
46.1182	1	0
46.1426	1	7
46.167	3	3
46.1914	2	5
46.2158	1	4
46.2402	4	2
46.2647	1	6
46.2891	5	4
46.3135	2	7
46.3379	1	3
46.3623	7	3
46.3867	2	5
46.4111	7	1
46.4355	3	7
46.46	6	4
46.4844	2	1
46.5088	3	0
46.5332	6	3
46.5576	3	2
46.582	2	3
46.6065	4	3
46.6309	3	3
46.6553	3	5
46.6797	0	3
46.7041	2	6
46.7285	6	4
46.7529	2	1
46.7773	1	4
46.8018	1	6
46.8262	1	4
46.8506	4	3
46.875	1	5
46.8994	3	1
46.9238	2	4
46.9482	1	2
46.9727	3	3
46.9971	3	6
47.0215	1	5
47.0459	2	2
47.0703	2	2
47.0947	4	2
47.1191	3	2
47.1435	4	1
47.168	4	2
47.1924	0	1
47.2168	3	5
47.2412	1	0
47.2656	1	2
47.29	3	4
47.3145	3	1
47.3389	4	3
47.3633	2	3
47.3877	0	3
47.4121	3	5
47.4365	3	2
47.4609	2	8
47.4853	3	3
47.5098	2	3
47.5342	2	3
47.5586	4	5
47.583	3	6
47.6074	3	3
47.6318	1	2
47.6562	2	2
47.6807	2	1
47.7051	4	2
47.7295	2	0
47.7539	1	1
47.7783	5	4
47.8027	2	4
47.8272	6	2
47.8516	2	4
47.876	1	2
47.9004	2	0
47.9248	2	7
47.9492	4	1
47.9736	3	3
47.998	0	3
48.0225	4	1
48.0469	3	4
48.0713	3	2
48.0957	2	3
48.1201	2	2
48.1445	1	4
48.169	3	7
48.1934	2	2
48.2178	3	3
48.2422	0	5
48.2666	4	3
48.291	2	1
48.3154	2	1
48.3398	2	3
48.3643	2	1
48.3887	1	2
48.4131	0	5
48.4375	2	1
48.4619	1	4
48.4863	4	4
48.5107	3	3
48.5352	2	3
48.5596	4	4
48.584	3	1
48.6084	1	1
48.6328	4	5
48.6572	2	3
48.6816	5	0
48.706	0	2
48.7305	2	3
48.7549	4	2
[truncated: 2,098 more rows]

## Sheet: Figure 2f
Figure 2f
Time (ns)	475 nm	495 nm	525 nm
0	18635	21807	29884
500000	5980	10045	9954
1000000	4106	6580	6478
1500000	3529	5448	5034
2000000	2979	4625	4452
2500000	2769	4203	4007
3000000	2559	3876	3714
3500000	2548	3770	3595
4000000	2328	3426	3361
4500000	2298	3302	3247
5000000	2151	3267	3055
5500000	2167	3049	2952
6000000	2005	2925	2855
6500000	1976	2947	2750
7000000	1927	2836	2678
7500000	1896	2789	2572
8000000	1850	2596	2554
8500000	1791	2598	2507
9000000	1795	2590	2384
9500000	1770	2582	2369
10000000	1812	2506	2311
10500000	1663	2466	2194
11000000	1739	2318	2235
11500000	1752	2194	2185
12000000	1621	2256	2123
12500000	1619	2282	2171
13000000	1595	2320	2109
13500000	1543	2180	2032
14000000	1489	2165	2062
14500000	1568	2055	2099
15000000	1476	2139	2017
15500000	1495	2163	1958
16000000	1465	2045	1972
16500000	1506	2033	1967
17000000	1491	2020	1844
17500000	1481	1986	1887
18000000	1396	2002	1812
18500000	1434	1934	1787
19000000	1383	1887	1704
19500000	1460	1766	1717
20000000	1402	1940	1758
20500000	1333	1860	1707
21000000	1388	1902	1710
21500000	1345	1820	1813
22000000	1345	1758	1687
22500000	1292	1792	1654
23000000	1294	1765	1760
23500000	1318	1721	1664
24000000	1203	1702	1588
24500000	1303	1711	1669
25000000	1323	1687	1570
25500000	1272	1674	1604
26000000	1276	1675	1637
26500000	1212	1682	1550
27000000	1232	1624	1564
27500000	1249	1656	1544
28000000	1174	1702	1444
28500000	1177	1656	1532
29000000	1163	1626	1478
29500000	1157	1590	1428
30000000	1113	1637	1444
30500000	1171	1546	1540
31000000	1166	1566	1520
31500000	1114	1557	1429
32000000	1162	1505	1402
32500000	1140	1530	1507
33000000	1134	1513	1358
33500000	1122	1479	1376
34000000	1105	1451	1409
34500000	1128	1477	1445
35000000	1059	1450	1451
35500000	1055	1374	1373
36000000	1023	1482	1317
36500000	1070	1455	1328
37000000	1128	1367	1332
37500000	1102	1418	1324
38000000	1109	1321	1245
38500000	1083	1358	1286
39000000	1104	1424	1292
39500000	1071	1401	1300
40000000	1054	1357	1345
40500000	1092	1359	1229
41000000	1034	1374	1256
41500000	1012	1337	1175
42000000	1031	1314	1204
42500000	981	1320	1260
43000000	1042	1341	1278
43500000	1004	1308	1186
44000000	1030	1289	1296
44500000	987	1303	1242
45000000	944	1243	1293
45500000	1000	1282	1224
46000000	990	1244	1251
46500000	951	1294	1119
47000000	980	1275	1186
47500000	938	1243	1155
48000000	901	1242	1171
48500000	946	1248	1133
49000000	988	1219	1200
49500000	958	1278	1116
50000000	936	1155	1161
50500000	920	1194	1141
51000000	916	1238	1124
51500000	910	1201	1123
52000000	935	1180	1095
52500000	918	1190	1115
53000000	897	1117	1141
53500000	930	1179	1147
54000000	861	1157	1073
54500000	904	1162	1145
55000000	870	1123	1115
55500000	854	1131	1114
56000000	847	1232	1102
56500000	854	1197	1101
57000000	833	1072	1067
57500000	835	1076	1093
58000000	889	1105	1090
58500000	851	1081	1083
59000000	848	1087	1089
59500000	880	1104	1080
60000000	830	1080	1009
60500000	832	1071	1086
61000000	826	1055	969
61500000	861	1031	1100
62000000	852	1105	1025
62500000	859	1087	1025
63000000	788	1001	976
63500000	782	1090	1064
64000000	793	1097	1053
64500000	811	1046	992
65000000	788	1033	995
65500000	832	1050	967
66000000	790	996	987
66500000	809	994	1043
67000000	758	987	943
67500000	823	1015	979
68000000	772	1051	944
68500000	772	966	1016
69000000	772	1005	994
69500000	734	990	948
70000000	741	1007	980
70500000	786	1003	943
71000000	783	1022	961
71500000	808	1026	921
72000000	750	978	910
72500000	741	974	866
73000000	747	967	982
73500000	780	964	915
74000000	755	924	935
74500000	692	944	895
75000000	751	957	923
75500000	788	942	908
76000000	679	952	907
76500000	741	900	910
77000000	748	937	852
77500000	744	889	896
78000000	717	876	883
78500000	740	904	906
79000000	707	922	894
79500000	702	889	823
80000000	730	888	859
80500000	685	913	815
81000000	703	886	877
81500000	676	911	895
82000000	692	855	850
82500000	680	899	832
83000000	658	908	864
83500000	707	860	849
84000000	642	899	841
84500000	650	877	831
85000000	685	820	848
85500000	612	869	805
86000000	663	887	838
86500000	704	835	827
87000000	654	857	870
87500000	700	872	839
88000000	681	833	837
88500000	644	888	793
89000000	655	848	828
89500000	649	787	782
90000000	678	759	794
90500000	635	848	790
91000000	663	833	784
91500000	637	811	763
92000000	688	795	819
92500000	627	802	804
93000000	608	822	717
93500000	647	812	791
94000000	686	769	762
94500000	588	801	809
95000000	640	785	792
95500000	635	776	807
96000000	646	794	795
96500000	618	777	771
97000000	589	807	766
97500000	643	743	751
98000000	614	775	727
98500000	653	787	741
99000000	620	767	783
99500000	625	802	801
100000000	609	732	716
100500000	616	808	730
101000000	567	739	734
101500000	626	772	725
102000000	612	743	753
102500000	643	828	725
103000000	622	759	752
103500000	622	734	775
104000000	590	753	674
104500000	607	756	726
105000000	579	711	740
105500000	599	744	726
106000000	589	738	695
106500000	568	726	721
107000000	590	741	741
107500000	620	764	751
108000000	563	738	694
108500000	571	761	706
109000000	521	706	721
109500000	625	761	698
110000000	563	753	759
110500000	556	685	711
111000000	580	657	695
111500000	544	755	761
112000000	564	726	664
112500000	575	744	671
113000000	563	674	690
113500000	510	721	700
114000000	530	686	714
114500000	530	727	636
115000000	516	706	665
115500000	540	673	695
116000000	534	715	605
116500000	557	658	658
117000000	577	758	629
117500000	533	680	612
118000000	576	756	668
118500000	568	705	674
119000000	522	687	652
119500000	522	630	598
120000000	515	718	638
120500000	504	658	642
121000000	512	636	655
121500000	544	622	639
122000000	517	694	676
122500000	556	693	649
123000000	511	680	596
123500000	544	689	643
124000000	491	677	650
124500000	494	637	658
125000000	530	624	655
125500000	514	625	657
126000000	581	645	616
126500000	522	673	650
127000000	523	636	652
127500000	498	642	542
128000000	506	724	624
128500000	511	665	617
129000000	532	645	616
129500000	513	625	647
130000000	490	675	610
130500000	507	638	572
131000000	508	601	646
131500000	516	663	650
132000000	507	605	571
132500000	498	629	569
133000000	489	665	595
133500000	488	618	542
134000000	499	567	598
134500000	489	606	589
135000000	456	565	593
135500000	494	647	586
136000000	503	682	568
136500000	505	560	578
137000000	480	634	549
137500000	524	605	601
138000000	451	598	577
138500000	454	606	605
139000000	481	573	583
139500000	446	592	616
140000000	467	610	613
140500000	435	544	580
141000000	508	594	556
141500000	438	595	574
142000000	474	631	607
142500000	498	613	567
143000000	504	621	575
143500000	461	587	568
144000000	422	573	546
144500000	491	602	573
145000000	466	589	575
145500000	435	546	599
146000000	452	606	510
146500000	471	569	527
147000000	438	534	579
147500000	425	520	552
148000000	501	589	562
148500000	426	588	543
149000000	406	562	530
149500000	444	550	513
150000000	452	578	544
150500000	418	564	593
151000000	438	552	528
151500000	462	570	562
152000000	452	560	537
152500000	460	534	541
153000000	476	573	562
153500000	463	561	528
154000000	460	521	520
154500000	399	568	537
155000000	427	548	547
155500000	414	519	577
156000000	420	544	530
156500000	426	492	529
157000000	436	566	576
157500000	408	543	505
158000000	392	549	477
158500000	412	512	547
159000000	443	503	511
159500000	419	506	465
160000000	439	534	536
160500000	413	516	545
161000000	436	525	510
161500000	444	501	514
162000000	402	509	508
162500000	376	529	500
163000000	454	526	539
163500000	403	506	512
164000000	417	533	515
164500000	457	526	503
165000000	475	509	510
165500000	370	493	460
166000000	442	535	525
166500000	372	483	546
167000000	399	512	520
167500000	424	504	445
168000000	414	526	450
168500000	391	524	506
169000000	377	456	460
169500000	388	512	483
170000000	380	486	452
170500000	448	494	478
171000000	427	504	491
171500000	372	507	457
172000000	332	495	499
172500000	383	470	483
173000000	324	530	471
173500000	384	499	433
174000000	387	449	476
174500000	367	506	488
175000000	412	508	427
175500000	358	493	456
176000000	375	511	449
176500000	365	472	460
177000000	371	465	478
177500000	397	486	491
178000000	350	479	446
178500000	408	469	490
179000000	367	452	472
179500000	375	524	470
180000000	384	456	444
180500000	367	471	450
181000000	437	421	463
181500000	346	449	480
182000000	338	447	423
182500000	364	479	417
183000000	354	395	444
183500000	357	442	449
184000000	374	449	419
184500000	356	445	488
185000000	362	456	463
185500000	372	430	461
186000000	372	536	450
186500000	402	422	431
187000000	381	476	414
187500000	412	432	450
188000000	350	424	449
188500000	339	449	426
189000000	328	407	427
189500000	337	440	455
190000000	348	444	411
190500000	338	440	438
191000000	376	424	392
191500000	330	423	411
192000000	346	448	444
192500000	341	443	422
193000000	395	434	415
193500000	362	431	438
194000000	343	423	430
194500000	346	470	421
195000000	330	429	440
195500000	339	461	449
196000000	340	407	440
196500000	328	398	450
197000000	348	408	444
197500000	383	458	377
198000000	350	421	412
198500000	318	464	416
199000000	306	393	397
199500000	354	440	396
200000000	344	442	428
200500000	338	396	418
201000000	347	382	430
201500000	333	410	404
202000000	314	426	397
202500000	303	434	390
203000000	329	375	399
203500000	315	417	400
204000000	334	461	373
204500000	326	444	412
205000000	309	371	400
205500000	318	413	406
206000000	323	415	359
206500000	330	378	424
207000000	347	400	400
207500000	316	451	423
208000000	325	438	409
208500000	331	426	383
209000000	352	392	383
209500000	342	368	381
210000000	342	387	392
210500000	294	426	410
211000000	301	410	357
211500000	315	403	413
212000000	316	385	384
212500000	321	394	346
213000000	294	387	406
213500000	321	401	376
214000000	324	403	396
214500000	332	377	369
215000000	310	387	377
215500000	318	406	413
216000000	325	364	399
216500000	310	386	350
217000000	309	389	351
217500000	286	386	369
218000000	285	354	398
218500000	276	410	325
219000000	296	385	374
219500000	309	397	410
220000000	310	399	377
220500000	295	402	368
221000000	349	391	361
221500000	319	432	388
222000000	317	373	379
222500000	297	393	357
223000000	276	385	370
223500000	329	385	359
224000000	318	395	400
224500000	324	426	359
225000000	321	387	380
225500000	291	376	380
226000000	282	366	340
226500000	302	367	373
227000000	270	377	340
227500000	281	383	373
228000000	275	349	333
228500000	296	373	358
229000000	307	367	326
229500000	303	354	364
230000000	291	373	371
230500000	322	372	321
231000000	313	354	333
231500000	283	358	372
232000000	277	379	326
232500000	274	352	336
233000000	310	385	357
233500000	266	352	363
234000000	260	373	357
234500000	294	353	333
235000000	284	400	336
235500000	290	337	345
236000000	251	337	350
236500000	287	356	360
237000000	284	340	342
237500000	263	378	343
238000000	288	376	372
238500000	299	352	331
239000000	309	307	362
239500000	260	325	324
240000000	297	323	355
240500000	287	327	350
241000000	271	331	343
241500000	287	347	298
242000000	280	359	328
242500000	277	319	352
243000000	274	376	327
243500000	282	347	305
244000000	261	358	352
244500000	274	323	289
245000000	257	365	315
245500000	289	366	341
246000000	277	340	320
246500000	287	319	326
247000000	283	342	274
247500000	247	358	330
248000000	249	331	338
248500000	250	342	310
249000000	254	344	296
249500000	273	338	302
250000000	254	320	330
250500000	253	331	284
251000000	251	353	356
251500000	260	317	304
252000000	238	300	291
252500000	223	347	313
253000000	222	353	298
253500000	254	345	296
254000000	248	305	299
254500000	251	310	310
255000000	246	308	322
255500000	224	321	296
256000000	243	299	310
256500000	230	296	291
257000000	239	338	316
257500000	250	314	305
258000000	227	335	300
258500000	227	321	318
259000000	266	312	273
259500000	238	321	273
260000000	259	329	286
260500000	254	332	317
261000000	240	322	295
261500000	260	329	290
262000000	255	321	276
262500000	216	303	265
263000000	240	348	328
263500000	254	309	277
264000000	221	325	260
264500000	225	312	260
265000000	217	284	266
265500000	236	296	262
266000000	244	332	262
266500000	218	302	257
267000000	237	289	231
267500000	209	284	298
268000000	205	304	266
268500000	251	290	271
269000000	205	296	271
269500000	201	235	274
270000000	214	291	285
270500000	197	315	248
271000000	268	297	289
271500000	215	287	263
272000000	230	246	281
272500000	225	268	278
273000000	217	286	285
273500000	230	292	276
274000000	246	285	274
274500000	228	301	269
275000000	219	244	256
275500000	244	266	272
276000000	195	282	265
276500000	234	270	284
277000000	195	308	251
277500000	190	272	258
278000000	226	310	267
278500000	225	277	255
279000000	227	299	248
279500000	200	269	244
280000000	215	248	271
280500000	223	295	238
281000000	230	289	275
281500000	209	312	267
282000000	223	293	278
282500000	206	263	240
283000000	235	293	251
283500000	222	274	250
284000000	224	271	230
284500000	200	244	272
285000000	225	270	224
285500000	216	291	256
286000000	219	270	243
286500000	227	252	269
287000000	238	262	224
287500000	197	272	242
288000000	189	257	235
288500000	220	281	310
289000000	210	273	259
289500000	204	249	263
290000000	169	272	230
290500000	211	252	257
291000000	225	288	243
291500000	205	253	251
292000000	188	286	263
292500000	188	270	226
293000000	181	249	261
293500000	210	277	256
294000000	205	238	224
294500000	205	252	273
295000000	219	260	247
295500000	203	281	240
296000000	231	239	274
296500000	194	251	240
297000000	209	277	221
297500000	233	254	265
298000000	177	234	244
298500000	219	277	258
299000000	213	235	262
299500000	217	230	244
300000000	213	248	258
300500000	231	267	238
301000000	210	229	228
301500000	199	240	247
302000000	195	237	230
302500000	164	234	240
303000000	186	260	247
303500000	215	263	290
304000000	190	221	261
304500000	183	236	213
305000000	193	241	209
305500000	201	225	236
306000000	209	230	224
306500000	192	202	280
307000000	202	265	241
307500000	211	247	246
308000000	191	237	242
308500000	185	227	226
309000000	203	220	246
309500000	187	245	218
310000000	149	234	224
310500000	209	215	234
311000000	227	259	252
311500000	187	244	249
312000000	186	208	211
312500000	185	248	230
313000000	191	237	255
313500000	197	229	255
314000000	211	221	210
314500000	182	237	233
315000000	181	229	185
315500000	201	190	242
316000000	175	244	229
316500000	165	239	223
317000000	196	231	239
317500000	190	217	223
318000000	205	207	218
318500000	189	227	221
319000000	169	230	195
319500000	177	234	262
320000000	179	212	203
320500000	185	187	246
321000000	165	226	218
321500000	172	207	213
322000000	188	202	209
322500000	172	217	227
323000000	191	246	204
323500000	153	235	195
324000000	188	208	256
324500000	183	222	188
325000000	184	212	214
325500000	152	213	199
326000000	175	208	209
326500000	181	203	220
327000000	176	224	222
327500000	155	217	213
328000000	183	228	206
328500000	166	206	213
329000000	158	236	169
329500000	191	204	206
330000000	154	234	211
330500000	167	192	224
331000000	188	234	224
331500000	188	231	176
332000000	155	199	179
332500000	147	194	211
333000000	185	188	213
333500000	156	213	206
334000000	156	216	215
334500000	172	204	211
335000000	150	215	229
335500000	173	205	207
336000000	180	215	202
336500000	171	207	197
337000000	175	187	199
337500000	150	218	212
338000000	173	223	204
338500000	192	178	199
339000000	185	191	174
339500000	174	194	191
340000000	180	212	200
340500000	148	173	174
341000000	174	200	204
341500000	159	213	186
342000000	163	181	199
342500000	188	205	202
343000000	183	204	201
343500000	162	168	194
344000000	169	209	191
344500000	136	207	201
345000000	174	198	198
345500000	170	193	201
346000000	135	199	194
346500000	164	192	178
347000000	182	207	186
347500000	132	193	190
348000000	179	194	208
348500000	156	200	190
349000000	156	214	175
349500000	169	202	197
350000000	162	192	226
350500000	138	195	177
351000000	141	204	183
351500000	137	220	154
352000000	146	216	205
352500000	170	171	202
353000000	151	195	199
353500000	144	200	167
354000000	153	164	207
354500000	152	188	188
355000000	165	191	194
355500000	169	182	174
356000000	150	177	181
356500000	154	169	192
357000000	152	193	186
357500000	128	163	194
358000000	150	178	169
358500000	181	198	195
359000000	153	207	188
359500000	148	191	163
360000000	144	195	155
360500000	153	183	188
361000000	164	190	178
361500000	145	178	173
362000000	149	187	180
362500000	143	191	173
363000000	138	210	174
363500000	137	184	188
364000000	146	192	173
364500000	136	181	166
365000000	126	185	170
365500000	130	194	178
366000000	140	172	167
366500000	145	179	162
367000000	137	205	167
367500000	156	189	185
368000000	137	184	183
368500000	138	172	161
369000000	133	178	180
369500000	138	166	160
370000000	156	188	165
370500000	147	171	164
371000000	157	182	157
371500000	117	179	167
372000000	167	177	172
372500000	137	177	144
373000000	157	172	169
373500000	154	182	175
374000000	146	158	177
374500000	151	173	164
375000000	146	192	169
375500000	148	184	165
376000000	132	143	159
376500000	157	171	156
377000000	141	179	177
377500000	128	194	161
378000000	140	153	174
378500000	137	169	152
379000000	138	166	144
379500000	139	166	163
380000000	135	171	162
380500000	148	188	167
381000000	131	148	164
381500000	130	182	146
382000000	127	178	165
382500000	127	168	178
383000000	130	186	178
383500000	126	183	125
384000000	126	169	167
384500000	151	164	154
385000000	146	157	154
385500000	140	167	150
386000000	140	172	171
386500000	117	147	158
387000000	148	148	177
387500000	120	166	159
388000000	115	147	173
388500000	139	175	142
389000000	125	183	173
389500000	135	144	154
390000000	128	170	169
390500000	115	182	180
391000000	114	166	136
391500000	117	154	135
392000000	141	159	165
392500000	141	179	173
393000000	147	155	162
393500000	122	164	159
394000000	125	162	158
394500000	137	133	137
395000000	132	193	154
395500000	157	145	152
396000000	131	157	144
396500000	119	166	150
397000000	124	151	168
397500000	130	185	129
398000000	119	176	158
398500000	159	132	143
399000000	123	167	159
399500000	133	166	147
400000000	117	150	161
400500000	130	174	151
401000000	119	154	150
401500000	143	161	147
402000000	117	157	143
402500000	149	129	151
403000000	121	172	167
403500000	133	137	168
404000000	120	182	137
404500000	108	167	166
405000000	115	142	154
405500000	122	143	128
406000000	126	161	153
406500000	124	133	123
407000000	98	171	143
407500000	127	144	137
408000000	112	159	138
408500000	131	139	141
409000000	112	144	125
409500000	125	155	139
410000000	122	158	151
410500000	116	142	141
411000000	130	166	148
411500000	124	148	147
412000000	110	127	141
412500000	121	159	134
413000000	128	154	144
413500000	137	150	128
414000000	106	163	146
414500000	120	147	145
415000000	132	108	146
415500000	116	164	131
416000000	106	145	136
416500000	114	157	136
417000000	111	147	135
417500000	121	151	133
418000000	126	125	156
418500000	124	158	135
419000000	147	146	136
419500000	100	166	158
420000000	127	123	128
420500000	136	129	144
421000000	115	137	113
421500000	117	163	134
422000000	111	140	129
422500000	119	132	149
423000000	123	141	135
423500000	114	145	149
424000000	120	128	147
424500000	134	134	129
425000000	121	163	134
425500000	111	148	117
426000000	104	129	117
426500000	127	143	141
427000000	110	139	106
427500000	103	142	134
428000000	119	152	147
428500000	112	131	138
429000000	115	149	110
429500000	110	145	137
430000000	115	146	138
430500000	113	115	136
431000000	116	159	109
431500000	115	121	133
432000000	105	146	122
432500000	104	120	152
433000000	111	124	130
433500000	109	138	126
434000000	105	137	133
434500000	109	143	146
435000000	106	133	136
435500000	109	133	139
436000000	100	114	136
436500000	108	127	129
437000000	102	129	126
437500000	98	144	129
438000000	101	143	121
438500000	105	142	119
439000000	98	115	119
439500000	99	168	121
440000000	86	135	135
440500000	89	119	118
441000000	111	123	120
441500000	102	131	139
442000000	94	135	126
442500000	104	143	155
443000000	81	121	115
443500000	121	128	108
444000000	92	120	114
444500000	105	132	117
445000000	83	117	146
445500000	131	136	104
446000000	122	139	126
446500000	104	124	121
447000000	108	115	122
447500000	92	123	129
448000000	106	102	85
448500000	96	147	117
449000000	105	140	99
449500000	98	108	125
450000000	84	107	124
450500000	96	127	125
451000000	90	109	93
451500000	112	125	113
452000000	83	124	107
452500000	120	116	120
453000000	100	131	116
453500000	112	127	130
454000000	102	114	108
454500000	105	124	124
455000000	103	122	139
455500000	81	106	114
456000000	111	151	93
456500000	102	116	134
457000000	99	132	120
457500000	104	114	116
458000000	91	113	120
458500000	91	137	114
459000000	107	134	104
459500000	118	110	136
460000000	94	97	108
460500000	97	110	117
461000000	95	133	104
461500000	102	90	109
462000000	88	104	123
462500000	91	123	104
463000000	88	137	109
463500000	98	117	97
464000000	90	108	124
464500000	94	103	112
465000000	105	144	102
465500000	113	124	112
466000000	83	118	112
466500000	94	123	119
467000000	94	130	114
467500000	99	106	109
468000000	77	125	104
468500000	70	108	109
469000000	106	119	132
469500000	97	118	125
470000000	76	118	94
470500000	103	105	109
471000000	88	110	121
471500000	109	131	89
472000000	89	103	104
472500000	97	125	99
473000000	89	114	111
473500000	107	111	98
474000000	86	127	117
474500000	97	117	97
475000000	98	94	105
475500000	94	126	80
476000000	83	109	111
476500000	85	111	104
477000000	97	127	125
477500000	93	130	118
478000000	72	131	113
478500000	85	100	104
479000000	92	114	110
479500000	90	107	111
480000000	111	121	98
480500000	88	105	119
481000000	87	103	106
481500000	85	96	115
482000000	84	96	119
482500000	89	107	102
483000000	88	108	80
483500000	95	79	101
484000000	87	98	85
484500000	84	107	83
485000000	93	113	100
485500000	91	104	118
486000000	81	117	110
486500000	92	111	109
487000000	74	109	104
487500000	90	108	108
488000000	89	86	111
488500000	84	117	117
489000000	76	100	92
489500000	81	114	84
490000000	86	92	106
490500000	92	98	90
491000000	84	108	91
491500000	77	116	98
492000000	85	112	112
492500000	93	104	93
493000000	84	96	103
493500000	83	111	99
494000000	83	94	103
494500000	81	122	97
495000000	96	100	94
495500000	92	133	101
496000000	88	106	100
496500000	80	94	97
497000000	76	113	87
497500000	91	114	83
498000000	85	90	107
498500000	101	127	82
499000000	84	100	122
499500000	77	81	101
500000000	90	105	74
500500000	71	121	98
501000000	84	108	96
501500000	87	97	93
502000000	91	96	66
502500000	69	102	107
503000000	83	100	95
503500000	67	117	96
504000000	86	84	86
504500000	73	87	92
505000000	70	88	100
505500000	101	103	99
506000000	84	85	79
506500000	88	87	78
507000000	84	93	122
507500000	70	103	89
508000000	93	89	90
508500000	94	96	83
509000000	93	102	100
509500000	79	96	83
510000000	76	92	70
510500000	75	81	84
511000000	84	108	94
511500000	89	90	102
512000000	84	106	84
512500000	88	82	98
513000000	72	103	93
513500000	89	77	110
514000000	82	90	93
514500000	65	86	85
515000000	78	82	100
515500000	97	75	99
516000000	79	98	87
516500000	76	76	97
517000000	70	97	87
517500000	82	84	83
518000000	83	108	93
518500000	88	95	91
519000000	77	95	88
519500000	76	108	83
520000000	85	77	87
520500000	65	85	94
521000000	84	93	82
521500000	80	97	89
522000000	71	106	79
522500000	75	95	76
523000000	69	92	78
523500000	89	97	87
524000000	74	85	100
524500000	83	92	70
525000000	74	106	101
525500000	74	88	85
526000000	79	77	84
526500000	86	104	78
527000000	58	95	78
527500000	77	95	81
528000000	71	85	85
528500000	85	97	90
529000000	61	64	82
529500000	94	94	61
530000000	61	89	98
530500000	95	86	93
531000000	67	77	77
531500000	81	82	88
532000000	51	73	94
532500000	92	84	90
533000000	61	92	92
533500000	72	82	102
534000000	73	78	71
534500000	73	74	92
535000000	78	94	82
535500000	74	98	82
536000000	92	67	111
536500000	63	101	83
537000000	53	85	87
537500000	74	100	71
538000000	61	89	84
538500000	80	71	81
539000000	86	93	87
539500000	56	75	77
540000000	62	84	87
540500000	74	71	81
541000000	74	73	88
541500000	65	93	90
542000000	61	80	82
542500000	76	95	65
543000000	77	80	83
543500000	68	77	73
544000000	79	87	79
544500000	69	98	96
545000000	65	75	91
545500000	61	67	71
546000000	82	84	66
546500000	56	90	63
547000000	67	86	72
547500000	66	93	73
548000000	63	71	68
548500000	63	84	81
549000000	57	82	87
549500000	75	88	91
550000000	81	91	73
550500000	62	74	88
551000000	73	90	78
551500000	60	82	74
552000000	65	89	64
552500000	67	90	69
553000000	75	72	64
553500000	64	69	65
554000000	61	77	70
554500000	75	66	69
555000000	66	71	70
555500000	64	73	79
556000000	70	76	75
556500000	63	62	67
557000000	52	80	57
557500000	73	75	62
558000000	57	98	64
558500000	59	65	75
559000000	53	81	90
559500000	59	85	70
560000000	56	90	84
560500000	64	84	73
561000000	81	75	59
561500000	66	78	69
562000000	63	87	66
562500000	65	70	89
563000000	74	69	61
563500000	69	69	77
564000000	69	79	74
564500000	65	81	72
565000000	61	82	67
565500000	70	86	70
566000000	67	79	70
566500000	61	72	68
567000000	54	65	66
567500000	69	80	77
568000000	58	69	72
568500000	66	62	75
569000000	47	87	78
569500000	49	71	70
570000000	66	71	76
570500000	62	95	62
571000000	62	67	76
571500000	68	87	78
572000000	46	74	72
572500000	60	67	69
573000000	67	82	70
573500000	63	82	85
574000000	69	53	81
574500000	53	61	60
575000000	62	63	75
575500000	46	90	60
576000000	54	59	77
576500000	52	65	77
577000000	47	71	77
577500000	72	55	60
578000000	72	67	60
578500000	48	78	91
579000000	58	64	64
579500000	51	80	83
580000000	54	65	77
580500000	65	85	54
581000000	47	78	73
581500000	63	86	73
582000000	61	59	65
582500000	68	71	62
583000000	51	77	66
583500000	69	73	52
584000000	44	60	71
584500000	75	73	64
585000000	57	56	73
585500000	58	82	67
586000000	75	64	62
586500000	60	77	59
587000000	52	75	76
587500000	61	73	62
588000000	60	61	65
588500000	50	70	49
589000000	60	76	62
589500000	55	79	70
590000000	54	66	56
590500000	57	59	82
591000000	53	60	54
591500000	57	73	54
592000000	63	71	56
592500000	57	88	58
593000000	49	67	62
593500000	72	67	60
594000000	40	58	58
594500000	54	63	63
595000000	43	60	76
595500000	54	78	67
596000000	45	70	61
596500000	53	68	65
597000000	52	53	56
597500000	67	67	66
598000000	55	72	57
598500000	53	62	63
599000000	49	69	57
599500000	54	78	67
600000000	49	60	71
600500000	56	60	63
601000000	51	59	80
601500000	50	68	58
602000000	65	65	59
602500000	48	64	72
603000000	50	66	47
603500000	46	56	72
604000000	62	56	54
604500000	75	63	66
605000000	63	52	59
605500000	49	66	57
606000000	56	69	58
606500000	43	69	57
607000000	47	72	65
607500000	50	72	53
608000000	44	59	68
608500000	46	54	65
609000000	49	68	58
609500000	41	58	58
610000000	55	60	42
610500000	53	60	64
611000000	58	60	56
611500000	56	69	58
612000000	63	79	52
612500000	39	58	60
613000000	42	68	55
613500000	56	73	55
614000000	43	52	56
614500000	52	64	46
615000000	47	50	63
615500000	64	52	55
616000000	69	73	64
616500000	47	55	65
617000000	72	62	58
617500000	46	48	55
618000000	53	77	54
618500000	59	69	57
619000000	54	55	61
619500000	56	37	56
620000000	44	51	71
620500000	53	60	68
621000000	56	53	78
621500000	61	57	54
622000000	54	46	77
622500000	59	53	63
623000000	39	63	55
623500000	54	54	62
624000000	46	58	51
624500000	42	45	59
625000000	73	61	50
625500000	45	61	48
626000000	45	57	50
626500000	60	61	36
627000000	44	56	63
627500000	54	50	52
628000000	36	56	48
628500000	52	59	50
629000000	65	51	55
629500000	45	66	53
630000000	29	59	63
630500000	50	68	59
631000000	42	66	51
631500000	70	56	52
632000000	48	58	48
632500000	40	48	49
633000000	40	64	61
633500000	43	57	49
634000000	47	67	58
634500000	44	46	57
635000000	51	62	50
635500000	56	61	49
636000000	38	68	44
636500000	51	64	62
637000000	44	56	34
637500000	44	62	67
638000000	58	48	51
638500000	46	48	41
639000000	50	55	54
639500000	46	51	59
640000000	45	57	50
640500000	50	50	49
641000000	56	42	60
641500000	42	52	63
642000000	50	42	38
642500000	56	60	41
643000000	48	56	55
643500000	46	55	55
644000000	42	61	48
644500000	47	45	46
645000000	44	57	35
645500000	39	55	43
646000000	51	39	49
646500000	50	59	53
647000000	51	55	52
647500000	52	51	41
648000000	41	56	53
648500000	35	38	43
649000000	39	56	53
649500000	48	55	46
650000000	58	59	45
650500000	52	44	48
651000000	41	47	43
651500000	40	68	51
652000000	42	53	57
652500000	66	60	43
653000000	36	49	46
653500000	49	50	58
654000000	53	47	52
654500000	40	46	35
655000000	49	54	46
655500000	54	51	35
656000000	38	50	38
656500000	42	75	51
657000000	49	66	51
657500000	41	61	42
658000000	47	54	35
658500000	44	51	34
659000000	46	48	43
659500000	49	59	50
660000000	47	56	41
660500000	51	44	41
661000000	38	35	48
661500000	43	49	51
662000000	30	52	36
662500000	39	37	48
663000000	37	47	60
663500000	37	45	45
664000000	45	63	43
664500000	39	55	54
665000000	40	49	51
665500000	45	51	55
666000000	49	53	35
666500000	29	40	50
667000000	36	45	40
667500000	38	38	53
668000000	38	43	34
668500000	39	47	45
669000000	44	45	55
669500000	50	57	46
670000000	29	47	48
670500000	39	57	53
671000000	47	57	38
671500000	43	64	57
672000000	47	48	38
672500000	40	51	39
673000000	41	41	44
673500000	44	50	46
674000000	39	39	40
674500000	39	50	41
675000000	59	47	46
675500000	47	52	42
676000000	37	37	40
676500000	35	44	47
677000000	39	48	54
677500000	48	48	51
678000000	40	47	36
678500000	48	56	43
679000000	38	45	47
679500000	34	39	51
680000000	27	49	43
680500000	45	47	40
681000000	42	42	61
681500000	33	45	49
682000000	25	59	35
682500000	36	40	40
683000000	48	48	35
683500000	41	58	44
684000000	48	41	48
684500000	36	41	37
685000000	38	50	42
685500000	33	48	44
686000000	37	51	35
686500000	41	47	44
687000000	34	63	47
687500000	42	54	46
688000000	48	47	37
688500000	48	62	50
689000000	32	49	44
689500000	34	43	34
690000000	38	44	43
690500000	27	43	30
691000000	34	40	42
691500000	42	42	37
692000000	37	55	35
692500000	40	45	41
693000000	34	35	40
693500000	34	49	44
694000000	29	53	37
694500000	37	40	39
695000000	33	42	38
695500000	46	32	43
696000000	24	49	50
696500000	34	47	47
697000000	38	31	46
697500000	38	46	53
698000000	34	57	42
698500000	42	44	30
699000000	26	30	37
699500000	24	38	41
700000000	39	57	50
700500000	31	50	43
701000000	30	38	41
701500000	40	44	54
702000000	39	57	40
702500000	38	39	30
703000000	31	32	26
703500000	31	40	47
704000000	24	46	35
704500000	41	44	36
705000000	41	32	38
705500000	33	33	42
706000000	33	31	34
706500000	34	47	36
707000000	43	34	46
707500000	39	46	36
708000000	33	45	47
708500000	27	42	36
709000000	29	34	27
709500000	48	32	45
710000000	42	42	37
710500000	26	47	47
711000000	35	40	37
711500000	34	49	29
712000000	40	35	42
712500000	40	40	31
713000000	39	38	34
713500000	34	39	32
714000000	17	30	47
714500000	32	47	32
715000000	37	42	43
715500000	40	36	42
716000000	34	38	47
716500000	29	31	42
717000000	43	38	50
717500000	33	34	34
718000000	32	27	32
718500000	35	42	40
719000000	36	37	42
719500000	33	32	38
720000000	32	40	36
720500000	35	36	45
721000000	26	47	41
721500000	24	38	49
722000000	30	32	39
722500000	40	39	37
723000000	26	27	40
723500000	29	44	35
724000000	43	45	39
724500000	33	40	38
725000000	32	48	41
725500000	24	42	31
726000000	30	37	40
726500000	28	40	29
727000000	33	49	41
727500000	40	51	46
728000000	28	31	41
728500000	19	45	34
729000000	37	39	37
729500000	35	35	28
730000000	19	37	32
730500000	31	39	27
731000000	30	33	41
731500000	37	30	44
732000000	27	39	34
732500000	38	36	44
733000000	31	33	32
733500000	35	33	38
734000000	30	34	48
734500000	43	44	29
735000000	27	32	41
735500000	22	23	25
736000000	42	40	36
736500000	30	43	36
737000000	20	33	35
737500000	38	26	29
738000000	31	43	19
738500000	45	32	35
739000000	24	38	34
739500000	40	25	38
740000000	33	29	32
740500000	31	40	41
741000000	34	45	30
741500000	23	45	31
742000000	42	46	38
742500000	38	20	43
743000000	34	28	27
743500000	22	36	35
744000000	26	32	37
744500000	26	32	42
745000000	39	35	28
745500000	33	46	32
746000000	29	33	31
746500000	26	39	33
747000000	34	37	21
747500000	40	28	31
748000000	27	40	41
748500000	27	28	36
749000000	24	37	33
749500000	23	48	39
750000000	27	32	30
750500000	35	28	31
751000000	28	42	37
751500000	31	39	35
752000000	40	39	23
752500000	38	38	35
753000000	24	46	33
753500000	30	28	35
754000000	31	37	27
754500000	27	24	30
755000000	34	34	35
755500000	34	43	30
756000000	25	41	32
756500000	32	42	22
757000000	27	30	29
757500000	29	34	29
758000000	32	28	33
758500000	29	43	37
759000000	24	42	15
759500000	25	32	41
760000000	24	43	31
760500000	22	22	48
761000000	26	37	25
761500000	22	25	38
762000000	29	29	33
762500000	30	33	30
763000000	22	31	28
763500000	29	21	38
764000000	23	39	32
764500000	28	33	29
765000000	30	38	36
765500000	29	46	23
766000000	29	51	38
766500000	33	28	28
767000000	33	22	30
767500000	31	45	25
768000000	33	34	35
768500000	25	31	25
769000000	34	20	32
769500000	29	28	26
770000000	20	36	31
770500000	29	37	35
771000000	31	35	37
771500000	30	39	19
772000000	19	30	26
772500000	27	35	26
773000000	28	38	29
773500000	28	30	25
774000000	23	31	23
774500000	31	27	34
775000000	33	36	36
775500000	30	40	34
776000000	32	32	30
776500000	31	37	20
777000000	24	40	48
777500000	30	32	39
778000000	22	26	36
778500000	29	43	42
779000000	32	23	26
779500000	29	40	36
780000000	35	46	28
780500000	24	34	35
781000000	27	27	34
781500000	31	42	43
782000000	25	20	34
782500000	26	38	36
783000000	21	34	24
783500000	28	25	34
784000000	34	29	31
784500000	19	29	31
785000000	26	34	31
785500000	27	34	36
786000000	29	28	36
786500000	22	22	20
787000000	19	27	26
787500000	28	19	24
788000000	20	26	25
788500000	36	21	28
789000000	27	25	27
789500000	36	33	23
790000000	31	22	32
790500000	25	33	28
791000000	23	35	29
791500000	32	25	25
792000000	29	33	16
792500000	26	25	25
793000000	25	25	28
793500000	34	21	32
794000000	38	30	36
794500000	19	25	25
795000000	17	30	20
795500000	35	20	16
796000000	19	28	20
796500000	27	23	23
797000000	23	40	35
797500000	32	27	30
798000000	26	30	37
798500000	9	38	19
799000000	25	20	21
799500000	25	39	35
800000000	17	25	29
800500000	23	35	27
801000000	25	28	20
801500000	29	33	25
802000000	26	25	24
802500000	28	25	26
803000000	29	28	22
803500000	20	25	36
804000000	17	28	31
804500000	16	21	34
805000000	14	30	35
805500000	30	29	24
806000000	19	29	33
806500000	21	34	29
807000000	28	30	27
807500000	26	32	35
808000000	34	18	21
808500000	21	30	30
809000000	20	26	22
809500000	30	14	32
810000000	16	26	28
810500000	26	18	22
811000000	19	28	34
811500000	13	33	19
812000000	21	40	15
812500000	15	24	25
813000000	25	30	26
813500000	19	24	30
814000000	27	32	26
814500000	21	37	29
815000000	38	32	28
815500000	24	17	21
816000000	20	30	22
816500000	21	34	17
817000000	21	29	16
817500000	16	35	22
818000000	20	33	20
818500000	24	44	28
819000000	26	34	35
819500000	21	27	25
820000000	27	20	24
820500000	28	32	26
821000000	19	25	28
821500000	20	26	33
822000000	19	35	21
822500000	18	35	30
823000000	17	22	19
823500000	18	28	21
824000000	22	25	29
824500000	17	23	25
825000000	23	25	28
825500000	23	30	29
826000000	14	24	35
826500000	15	18	34
827000000	16	26	20
827500000	20	26	31
828000000	24	30	26
828500000	24	26	16
829000000	21	30	26
829500000	21	15	30
830000000	25	23	32
830500000	20	31	26
831000000	22	26	25
831500000	31	29	30
832000000	23	35	23
832500000	22	25	11
833000000	31	19	25
833500000	20	28	16
834000000	26	26	41
834500000	17	23	18
835000000	16	24	20
835500000	24	18	20
836000000	28	20	23
836500000	24	23	23
837000000	25	35	13
837500000	24	24	24
838000000	22	17	27
838500000	23	24	20
839000000	24	24	31
839500000	24	21	30
840000000	27	30	19
840500000	18	21	15
841000000	25	27	13
841500000	13	12	15
842000000	21	18	29
842500000	28	13	22
843000000	19	28	31
843500000	20	15	32
844000000	14	22	27
844500000	17	25	27
845000000	19	21	22
845500000	22	19	27
846000000	19	24	26
846500000	17	32	20
847000000	27	23	23
847500000	15	18	22
848000000	19	30	22
848500000	31	30	23
849000000	15	17	20
849500000	18	26	19
850000000	22	34	24
850500000	18	27	21
851000000	19	25	18
851500000	25	21	18
852000000	22	22	21
852500000	19	28	20
853000000	20	17	24
853500000	17	26	25
854000000	18	17	18
854500000	25	20	19
855000000	16	20	20
855500000	13	25	24
856000000	26	21	24
856500000	34	23	28
857000000	20	18	28
857500000	16	17	24
858000000	18	31	12
858500000	23	28	18
859000000	19	20	28
859500000	21	25	13
860000000	15	15	19
860500000	13	35	19
861000000	25	24	16
861500000	29	15	27
862000000	20	18	24
862500000	14	24	14
863000000	20	13	18
863500000	20	20	22
864000000	12	19	20
864500000	13	26	20
865000000	23	16	20
865500000	24	24	16
866000000	20	16	28
866500000	14	26	27
867000000	19	20	22
867500000	19	23	24
868000000	20	28	16
868500000	16	22	21
869000000	22	24	13
869500000	18	17	22
870000000	17	21	24
870500000	17	21	21
871000000	25	22	25
871500000	11	20	23
872000000	27	16	16
872500000	20	26	23
873000000	16	21	16
873500000	18	20	17
874000000	15	19	15
874500000	21	23	19
875000000	24	22	23
875500000	18	25	25
876000000	24	21	13
876500000	20	26	16
877000000	22	30	16
877500000	16	25	33
878000000	21	13	19
878500000	17	25	12
879000000	32	25	24
879500000	19	27	17
880000000	13	25	28
880500000	16	16	21
881000000	13	19	26
881500000	12	16	14
882000000	14	20	27
882500000	14	24	16
883000000	17	30	18
883500000	21	24	22
884000000	19	17	11
884500000	18	20	24
885000000	19	22	18
885500000	13	16	19
886000000	24	15	21
886500000	14	12	16
887000000	16	9	15
887500000	20	26	14
888000000	21	25	22
888500000	14	24	17
889000000	24	23	16
889500000	14	19	17
890000000	12	21	21
890500000	16	21	11
891000000	29	11	19
891500000	21	22	15
892000000	16	22	14
892500000	13	22	21
893000000	17	20	18
893500000	14	24	23
894000000	17	23	18
894500000	14	25	16
895000000	16	10	16
895500000	19	30	18
896000000	12	27	16
896500000	19	25	18
897000000	17	23	18
897500000	16	24	21
898000000	15	25	21
898500000	7	21	17
899000000	19	26	15
899500000	14	21	15
900000000	14	21	23
900500000	15	22	18
901000000	14	19	20
901500000	20	12	25
902000000	16	12	8
902500000	10	21	17
903000000	11	32	16
903500000	17	23	19
904000000	20	21	12
904500000	21	17	20
905000000	14	26	6
905500000	11	24	13
906000000	17	32	19
906500000	14	13	12
907000000	14	18	25
907500000	15	20	14
908000000	17	18	12
908500000	11	17	16
909000000	13	17	16
909500000	16	11	13
910000000	14	19	21
910500000	14	15	14
911000000	13	19	16
911500000	18	21	15
912000000	19	20	14
912500000	18	19	22
913000000	14	17	12
913500000	15	19	14
914000000	6	18	26
914500000	16	18	19
915000000	15	17	15
915500000	22	17	16
916000000	13	21	22
916500000	19	19	18
917000000	13	26	18
917500000	17	29	18
918000000	13	18	15
918500000	17	24	10
919000000	22	16	23
919500000	21	20	13
920000000	10	20	18
920500000	24	24	17
921000000	10	19	29
921500000	13	11	21
922000000	12	17	13
922500000	22	17	15
923000000	18	15	17
923500000	24	18	15
924000000	15	17	12
924500000	10	21	15
925000000	20	23	16
925500000	14	26	16
926000000	15	31	18
926500000	14	15	17
927000000	14	19	15
927500000	6	11	20
928000000	16	15	18
928500000	19	22	11
929000000	17	22	29
929500000	15	13	14
930000000	11	15	21
930500000	17	13	21
931000000	10	15	19
931500000	15	16	14
932000000	10	17	16
932500000	17	25	18
933000000	11	17	15
933500000	15	26	14
934000000	15	19	18
934500000	12	26	11
935000000	12	18	15
935500000	19	20	11
936000000	17	23	24
936500000	19	14	11
937000000	14	21	19
937500000	13	21	10
938000000	10	17	18
938500000	20	19	16
939000000	13	14	14
939500000	6	18	16
940000000	16	27	12
940500000	8	18	14
941000000	15	12	16
941500000	14	19	19
942000000	16	16	11
942500000	18	12	15
943000000	9	19	16
943500000	15	7	10
944000000	11	21	19
944500000	15	10	6
945000000	9	14	11
945500000	15	15	14
946000000	5	15	14
946500000	10	15	16
947000000	16	20	15
947500000	17	9	15
948000000	9	21	15
948500000	19	18	23
949000000	12	19	20
949500000	20	19	21
950000000	24	15	11
950500000	9	13	14
951000000	13	17	18
951500000	13	12	14
952000000	12	13	20
952500000	11	16	11
953000000	10	14	13
953500000	12	18	14
954000000	13	22	15
954500000	14	19	14
955000000	8	18	11
955500000	22	25	7
956000000	13	17	10
956500000	8	16	12
957000000	21	18	15
957500000	13	14	16
958000000	11	16	21
958500000	14	16	19
959000000	10	17	21
959500000	6	16	13
960000000	20	18	13
960500000	13	15	10
961000000	11	20	17
961500000	14	15	17
962000000	12	9	11
962500000	17	16	14
963000000	19	14	17
963500000	17	9	20
964000000	14	15	15
964500000	7	18	15
965000000	12	18	14
965500000	7	12	21
966000000	22	19	15
966500000	17	16	20
967000000	17	18	11
967500000	10	14	14
968000000	13	11	15
968500000	17	14	12
969000000	9	13	11
969500000	8	10	13
970000000	6	14	13
970500000	20	14	13
971000000	11	17	13
971500000	13	15	14
972000000	14	16	16
972500000	16	22	12
973000000	16	26	16
973500000	14	15	16
974000000	18	21	13
974500000	11	13	18
975000000	15	14	7
975500000	13	11	21
976000000	8	13	15
976500000	8	11	13
977000000	14	16	14
977500000	11	12	15
978000000	13	18	14
978500000	8	26	5
979000000	9	18	13
979500000	13	20	14
980000000	15	18	17
980500000	12	21	12
981000000	14	16	16
981500000	11	12	7
982000000	15	12	16
982500000	16	16	13
983000000	19	17	19
983500000	8	8	9
984000000	14	17	10
984500000	10	18	9
985000000	7	19	13
985500000	8	19	15
986000000	7	15	12
986500000	18	19	8
987000000	12	21	14
987500000	18	11	21
988000000	17	10	17
988500000	10	12	10
989000000	12	9	16
989500000	8	19	8
990000000	10	10	17
990500000	19	14	14
991000000	11	14	8
991500000	15	14	15
992000000	14	17	18
992500000	16	17	11
993000000	16	10	8
993500000	11	12	16
994000000	8	13	16
994500000	14	14	11
995000000	13	11	9
995500000	11	7	20
996000000	17	16	13
996500000	8	15	12
997000000	18	16	14
997500000	5	16	13
998000000	14	13	9
998500000	11	19	16
[truncated: 6,002 more rows]

## Sheet: Figure 3a
Figure 3a
Wavelength (nm)	80K	100K	130K	160K	190K	220K	240K	260K	280K	300K
400	0	2.38972	2.38972	3.58458	2.38972	1.19486	-1.19486	0	-2.38972	2.38972
401	3.94141	3.9728	5.1595	5.5343	3.29534	3.12209	-0.01455	1.56054	0.25587	2.09485
402	6.88114	5.30547	7.36488	7.14317	4.08752	4.1898	0.76378	3.19347	2.20066	1.74759
403	8.46973	6.22555	8.46243	8.00135	4.57405	4.4484	0.95293	4.31037	2.93833	1.43526
404	8.81593	6.65735	8.71225	8.21009	4.90706	4.64208	0.77693	4.49188	2.61702	1.53781
405	8.34303	6.70612	8.98237	8.38438	5.32	5.11755	0.74211	4.18908	1.96595	2.26055
406	7.71114	6.82695	9.54033	8.80895	5.50443	5.43149	1.12804	3.92865	1.50384	3.08903
407	7.30178	7.45121	9.99681	9.20757	5.15332	5.2558	1.67469	3.62682	1.21523	3.31277
408	7.05333	8.32547	10.1337	9.37495	4.70715	5.0317	1.94059	3.06584	1.0185	2.95195
409	6.84039	8.79192	9.97249	9.38976	4.82958	5.31905	1.88503	2.37561	0.94603	2.71357
410	6.61099	8.68043	9.48621	9.1692	5.61672	5.98622	1.87887	1.94167	0.89024	3.25908
411	6.37503	8.41907	8.73364	8.55638	6.56247	6.43292	2.1707	2.05463	0.81292	4.72144
412	6.35728	8.42414	7.98895	7.92182	6.94484	6.4082	2.5667	2.53938	1.1508	6.47253
413	6.81926	8.63495	7.47321	7.79211	6.45868	6.28784	2.75576	2.91657	2.30932	7.32617
414	7.52854	8.60492	7.06098	7.96665	5.6362	6.49822	2.77496	3.06779	3.73212	6.69134
415	7.8962	8.06859	6.6875	7.91666	5.35881	6.8908	2.86104	3.38904	4.25924	5.43229
416	7.86987	7.28277	6.9906	7.598	6.00474	6.90745	3.02112	4.1665	3.61449	4.83717
417	8.03256	6.74664	8.61332	7.20275	7.14786	6.31046	3.1317	5.08817	2.89811	5.17828
418	8.61441	6.88764	10.8233	6.88686	7.96365	5.44193	3.15413	5.60971	3.35183	6.02361
419	9.19148	8.06381	12.0312	6.93936	7.96899	4.74573	2.91799	5.72252	5.01787	7.14574
420	9.57699	10.3435	11.7958	7.40247	7.27151	4.40228	2.22707	5.91483	6.86106	8.4229
421	10.3759	12.9784	11.1579	7.76349	6.23746	4.46732	1.46588	6.31771	7.96107	9.77815
422	12.3405	14.9955	10.9987	7.66828	5.43089	5.00535	1.42491	6.58318	8.30542	11.5777
423	15.7902	17.1943	11.2892	7.46794	5.5489	5.84886	2.24206	6.75613	8.83961	14.1067
424	21.5218	22.2971	11.9218	7.66028	6.64934	6.42566	3.13075	7.44166	10.9606	16.784
425	31.2355	31.8547	13.0897	8.32355	7.77505	6.30893	3.3881	8.83524	15.0413	18.9008
426	45.1588	44.6164	14.9073	9.35791	8.13729	5.86574	3.18955	10.3995	19.4246	20.6926
427	60.6861	59.0338	17.6572	10.926	8.35148	5.83686	3.16683	11.8298	22.3447	23.0044
428	75.7289	75.234	22.2607	13.3573	9.57967	6.52564	3.63031	13.5561	24.762	26.694
429	91.5973	93.5695	29.7327	16.6366	11.8274	7.87935	4.64393	16.0764	29.4338	32.7047
430	110.558	113.261	40.2536	20.3993	14.2799	9.88679	6.50233	19.4888	37.0185	41.5796
431	132.441	133.266	52.9602	24.611	16.9436	12.5731	9.38878	23.5602	45.2264	52.4333
432	154.879	153.208	66.4398	29.8433	20.6586	15.9891	12.7159	27.7078	52.3748	63.3194
433	175.5	172.889	79.6398	36.6762	25.7651	20.0198	15.5186	31.3785	59.1744	73.4219
434	193.639	191.806	92.4767	44.988	31.8307	24.1342	17.5449	35.0135	66.3259	84.796
435	210.853	209.962	105.8	54.1514	38.6001	28.0263	19.6857	40.118	73.6858	100.853
436	229.338	228.38	121.127	64.0071	46.5877	32.2454	23.2746	47.5429	82.4875	122.326
437	249.125	247.746	139.121	75.0447	56.6466	37.7465	28.7822	56.3531	95.0173	146.092
438	267.867	267.399	157.926	87.7483	69.305	45.5451	35.368	65.6906	111.445	169.288
439	284.177	286.171	175.603	102.265	84.7194	56.3882	42.4438	76.5288	129.486	193.06
440	298.991	303.055	193.455	117.709	102.589	69.7364	50.9397	90.217	147.809	220.638
441	312.626	317.002	213.1	132.175	121.603	84.1189	61.26	106.885	168.325	252.774
442	324.029	327.386	232.2	145.46	139.814	98.9297	71.6557	125.529	194.292	286.75
443	333.785	335.03	247.352	160.049	155.993	114.639	81.6346	144.578	225.853	319.898
444	343.871	342.298	259.152	177.436	170.128	131.893	94.3139	163.522	258.183	352.471
445	354.406	351.42	271.167	196.069	183.062	151.126	111.847	183.586	286.416	386.853
446	364.133	361.91	285.753	213.835	196.266	171.25	131.564	205.068	311.265	425.781
447	373.547	370.735	302.6	230.28	211.069	189.121	149.314	226.059	336.002	470.274
448	385.325	377.156	320.13	246.735	227.483	203.007	163.944	245.753	361.246	517.706
449	401.889	385.669	337.922	265.346	244.484	215.376	177.655	266.946	387.895	564.638
450	423.321	401.046	357.473	286.789	261.619	229.559	194.35	293.831	420.26	611.042
451	447.625	422.739	379.44	309.092	279.651	245.894	216.748	328.275	460.89	658.317
452	471.86	447.255	401.338	330.333	299.637	263.684	242.572	367.57	506.621	707.44
453	492.392	472.752	419.723	351.24	321.499	283.826	265.577	405.272	552.567	761.955
454	506.567	498.026	433.885	372.599	343.104	306.274	283.089	436.609	596.631	825.476
455	516.332	520.595	446.551	391.697	361.334	327.338	299.916	462.481	639.66	893.257
456	527.586	539.24	460.383	404.829	374.834	342.551	321.717	485.528	682.378	952.992
457	543.735	555.733	473.7	412.295	385.126	351.648	346.665	505.802	721.526	998.076
458	562.633	571.506	482.106	417.398	394.703	359.564	367.552	522.745	751.016	1035.31
459	580.847	585.088	484.346	422.046	404.42	371.693	380.658	536.843	768.304	1072.86
460	597.282	595.575	482.835	426.417	412.792	387.472	387.786	548.447	778.198	1106.62
461	611.834	607.02	479.487	430.257	417.615	400.589	391.563	558.091	789.86	1128.62
462	624.357	625.623	475.157	432.224	417.997	406.831	394.583	567.526	808.851	1141.88
463	636.144	651.949	471.458	431.478	415.261	408.466	400.837	579.709	831.992	1157.33
464	649.293	678.72	469.711	430.084	412.247	410.05	412.228	597.222	852.88	1182.1
465	664.107	697.614	469.5	430.112	410.856	414.094	425.434	619.42	871.131	1213.05
466	679.084	707.189	469.689	430.454	410.781	420.593	435.677	642.471	892.607	1240.7
467	692.183	713.346	469.762	429.669	411.507	427.06	442.006	663.135	922.678	1263.15
468	701.721	722.66	470.103	428.566	413.241	430.498	447.915	681.34	961.292	1289.77
469	708.718	737.342	471.44	427.634	414.847	431.454	458.033	699.249	1001.61	1325.37
470	717.486	756.708	473.329	425.45	413.947	433.229	473.753	717.505	1034.52	1362.05
471	732.011	779.216	473.594	421.507	410.161	436.437	491.4	732.828	1058.12	1390.1
472	753.118	801.33	470.616	417.65	405.937	438.43	505.803	742.654	1078.39	1407.36
473	778.801	819.187	465.349	415.219	403.761	438.777	516.199	750.717	1099.76	1420.23
474	805.408	833.689	459.694	413.412	404.037	440.999	526.872	762.921	1122.23	1439.45
475	829.53	848.825	454.581	411.407	405.449	447.482	540.696	779.765	1143.84	1469.34
476	849.83	864.436	451.079	409.284	406.181	455.946	554.962	797.947	1160	1503.2
477	866.707	877.902	451.291	406.917	404.912	462.103	566.11	817.003	1168.77	1535.57
478	882.06	892.038	456.623	405.08	401.734	463.655	574.46	836.984	1177.88	1570.7
479	900.157	912.916	465.564	406.424	398.376	461.317	581.576	851.512	1196.84	1610.26
480	924.685	940.493	473.374	412.328	396.614	457.49	587.662	854.471	1224.47	1643.09
481	952.666	967.488	475.766	420.499	396.685	454.849	593.049	852.162	1251.69	1658.18
482	974.593	987.108	474.344	427.446	398.199	455.788	598.381	855.968	1273.75	1660.41
483	984.383	998.605	475.449	431.301	401.173	461.314	603.833	866.593	1293.9	1665.21
484	987.816	1006.64	481.917	431.525	405.115	469.604	609.935	877.378	1315.73	1683.11
485	996.304	1018.5	489.994	428.457	408.662	477.039	616.613	886.317	1337.46	1713.07
486	1013.12	1039.52	496.078	424.358	410.08	481.356	620.84	895.209	1355.79	1746.59
487	1030.97	1066.58	501.847	422.791	408.01	483.427	618.864	904.259	1371.19	1776.68
488	1042.37	1089.76	510.593	425.118	403.885	485.799	612.712	913.516	1385.62	1800.82
489	1048.43	1105.26	522.255	428.684	402.747	489.592	611.433	924.736	1396.59	1815.88
490	1057.65	1119.95	533.745	430.066	408.626	493.493	621.966	938.413	1397.03	1818.83
491	1077.94	1137.68	542.43	429.867	419.705	496.099	640.242	950.555	1383.74	1814.52
492	1108.86	1151.97	548.552	432.938	429.915	498.093	655.668	956.388	1364.11	1812.65
493	1141.08	1159.59	554.054	442.911	435.091	501.275	663.398	957.852	1350.71	1815.78
494	1165.42	1168.79	559.771	457.242	437.019	506.687	667.436	961.891	1351.04	1819.1
495	1181.64	1186.98	565.497	469.242	441.39	514.135	672.169	970.895	1364.05	1821.13
496	1194.69	1211.23	571.542	474.848	451.504	522.484	676.402	979.981	1382.56	1826.62
497	1206.62	1233.92	578.205	476.196	464.498	531.601	677.518	984.45	1397.23	1839.7
498	1217.85	1249.83	585.566	478.921	475.219	543.783	677.961	986.997	1401.99	1857.98
499	1230.41	1259.51	594.78	486.586	482.941	560.012	684.243	994.316	1397.45	1872.57
500	1244.58	1268.64	606.795	497.58	491.364	576.863	699.07	1008.09	1388.62	1875.38
501	1259.1	1280.45	619.431	507.715	503.174	591.739	717.433	1023.7	1381.06	1867.84
502	1277.51	1291.69	629.104	515.038	519.138	608.145	733.611	1035.66	1378.61	1860.37
503	1304.05	1298.93	635.831	521.3	541.51	631.544	748.916	1042.61	1381.74	1863.07
504	1332.44	1304.02	643.61	530.547	573.415	663.42	768.949	1049.8	1388.93	1878.12
505	1350.99	1312.3	655.95	546.694	615.872	703.552	797.61	1063.51	1399.33	1898.9
506	1359.02	1327.42	673.552	570.957	668.999	755.488	836.646	1083.1	1410.65	1914.74
507	1368.07	1348.42	695.648	602.988	735.944	825.486	886.594	1105.81	1418.27	1918.33
508	1387.31	1374.75	722.516	644.533	825.688	918.522	947.735	1135.71	1420.77	1910.88
509	1417.34	1412.33	760.129	699.365	952.114	1040.87	1023.97	1180.57	1423.82	1899.18
510	1459.88	1470.55	822.383	771.936	1130.42	1204.22	1124	1243.75	1436.43	1888.26
511	1526.62	1557.99	922.205	870.213	1377.46	1421.02	1256.11	1323.98	1463.27	1880.26
512	1635.61	1684.04	1061.77	1007.94	1710.53	1697.86	1424.44	1422.25	1501.02	1877.75
513	1802.31	1858.64	1239.76	1200.61	2137.64	2038.57	1631.11	1545.15	1542.99	1882.96
514	2034.8	2088.98	1466.94	1460.85	2654.25	2449.88	1877.88	1697.29	1586.17	1895.74
515	2339.38	2383.03	1768.98	1801.43	3249.27	2935.3	2163.16	1874.99	1632.97	1917.4
516	2731.63	2758.33	2174.44	2238.33	3907.98	3483.48	2479.29	2071.49	1687.11	1953
517	3232.89	3238.41	2698.99	2782.58	4614.19	4069.63	2817.06	2281.48	1748.76	2001.26
518	3852.5	3833.47	3339.7	3430.18	5345.32	4668.34	3171.4	2498.13	1815.78	2048.82
519	4583.61	4534.85	4085.91	4165.28	6068.77	5264.27	3537.35	2713.33	1890.01	2087.76
520	5413.78	5336.6	4929.94	4974.31	6767.19	5852.83	3905.89	2923.36	1977.16	2126.53
521	6329.4	6245.5	5861.36	5858.26	7448.92	6428.86	4268.95	3130.57	2075.17	2170.77
522	7315.46	7260.31	6855.61	6824.11	8097.8	6974.37	4614.39	3335.92	2168.02	2211.71
523	8348.84	8352.96	7874.01	7853.28	8649.18	7459.16	4914.02	3531.06	2240.58	2243.79
524	9387.56	9466.61	8876.33	8887.01	9055.56	7852.65	5140.22	3703.23	2294.16	2274.23
525	10388.7	10526.9	9834.9	9859.13	9329.65	8136.34	5290.31	3844.77	2339.52	2307.04
526	11334.5	11473.3	10735.6	10735.7	9483.81	8303.9	5375.15	3951.44	2384.56	2335.34
527	12209.3	12285.9	11554.7	11507.2	9480.61	8347.94	5398.45	4018.85	2430.92	2354.73
528	12964	12968.4	12239	12150.4	9291.11	8259.02	5358.92	4044.57	2467.83	2368.58
529	13531.2	13513	12737	12624.9	8958.91	8048.29	5258.35	4026.19	2475.48	2375.79
530	13866.6	13888.8	13045.9	12913.3	8559.31	7756.85	5107.82	3963.4	2447.93	2367.94
531	13964	14050.7	13186	13034.2	8130.33	7427.73	4929.83	3868.96	2399.61	2342.96
532	13834.6	13955.5	13140.3	12995.2	7686.52	7081.41	4745.36	3761.09	2342.87	2309.71
533	13477.8	13594.5	12868.9	12766.3	7261.39	6729.5	4561.48	3641.1	2279.22	2275.67
534	12895	13014.2	12375.4	12327.7	6883.49	6388.16	4375.76	3499.1	2215.26	2238.01
535	12133.3	12287.9	11723.9	11715.8	6538.67	6067.29	4183.04	3340.59	2164.11	2189.6
536	11285	11469.1	10996.5	11001.5	6203.37	5771.32	3978.45	3187.55	2125.64	2131.06
537	10433.4	10589.4	10248.3	10260.8	5889.87	5511.75	3766.48	3051.46	2081.96	2071.63
538	9619.67	9694.63	9500.87	9557.23	5620.54	5295.7	3564.69	2919.7	2019.33	2017.5
539	8864.54	8864.08	8769.11	8913	5386.81	5108.17	3388.98	2780.81	1946.01	1966.86
540	8191.79	8172.22	8083.3	8313.53	5162.37	4920.06	3240.1	2653.59	1882.02	1915.82
541	7617.86	7633.8	7482.45	7755.23	4934.79	4708.6	3109.47	2564.59	1832.67	1860.77
542	7144.91	7205.79	6994.73	7256.74	4707.93	4471.33	2990.39	2503.85	1779.79	1798.51
543	6765.69	6842.87	6619.22	6824.51	4485.25	4228.94	2880.94	2435.16	1706.74	1732.24
544	6459.13	6530.95	6320.66	6440.62	4268.2	4011.8	2780.77	2344.18	1623.69	1673.07
545	6199.25	6268.31	6052.36	6088.87	4073.59	3839.02	2686.53	2249.42	1555.13	1630.29
546	5972.48	6044.51	5788.91	5774.72	3924.96	3709.58	2594.26	2172.59	1512.84	1605.41
547	5766.84	5847.35	5531.65	5509.42	3816.95	3609.11	2508.58	2118.23	1490.6	1592.86
548	5561.36	5666.17	5289.58	5286.26	3719.98	3525.69	2444.35	2079.17	1471.71	1577.18
549	5344.1	5485.27	5068.88	5086.63	3621.24	3459.88	2411.99	2048.32	1442.13	1541.63
550	5126.06	5295.06	4877.4	4905.59	3533.25	3414.21	2400.71	2021.88	1406.7	1490.31
551	4933.06	5104.49	4725.48	4757.47	3475.39	3382.01	2388.7	1995.74	1380.21	1444.69
552	4787.64	4927.91	4616.54	4649.03	3466.13	3360.61	2374.49	1966.08	1361.45	1414.78
553	4690.43	4770.11	4538.3	4561.79	3515.81	3364.7	2379.33	1936.65	1338.17	1394.14
554	4620.71	4636.08	4472.3	4479.33	3618.46	3413.99	2415.97	1921.33	1314.18	1378.5
555	4564.18	4544.93	4417.89	4414.19	3759.83	3513.02	2477.03	1932.87	1308.03	1370.19
556	4531.17	4516.58	4393.07	4386.59	3929.67	3649.45	2553.1	1967.5	1324.53	1371.27
557	4540.08	4547.21	4409.09	4396.84	4124.13	3812.91	2642.98	2008.27	1347.84	1384.64
558	4599.37	4618.15	4465.85	4437.99	4345.73	4006.11	2745.65	2047.03	1367.86	1412.52
559	4713.21	4724.81	4569.29	4519.74	4600.23	4226.7	2854.37	2094.33	1393.66	1445.99
560	4884.35	4875.91	4726.19	4664.08	4887.24	4455.35	2964.39	2166.13	1432.75	1466.3
561	5101.65	5076.49	4926.49	4883.2	5195.11	4679.5	3082.99	2267.78	1474.49	1464.1
562	5345.29	5332.05	5154.89	5167.89	5502.12	4907.63	3223.82	2385.29	1502.21	1450.32
563	5616.03	5649.35	5412.8	5492.4	5784.84	5143.88	3387	2489.27	1512.53	1444.79
564	5933.17	6016.21	5712.95	5829.06	6035.75	5368.85	3548.99	2558.21	1518.55	1458.54
565	6291.98	6399.36	6061.57	6165.12	6267.54	5559.01	3682.55	2598.96	1534.46	1484.97
566	6661.21	6772.3	6449.29	6507.26	6490.04	5711.49	3784.36	2636.09	1560.93	1506.3
567	7028.82	7133.82	6850.45	6863.31	6690.75	5840.29	3867.25	2683.6	1590.56	1511.54
568	7405.99	7495.94	7237.02	7220.37	6842.28	5954	3931.87	2733.83	1619.92	1506.16
569	7790.11	7861.08	7596.59	7552.35	6922.37	6042.14	3968.49	2771.71	1647.62	1501.42
570	8159.96	8215.97	7922.74	7846.77	6928.42	6085.63	3975.75	2792.01	1668.6	1501.93
571	8491.13	8540.57	8194.64	8105.51	6880.73	6079.2	3956.62	2799.24	1677.98	1508.93
572	8759.56	8811.94	8390.17	8319.65	6806.64	6032.29	3909.75	2795.41	1674.44	1522.48
573	8949.72	9005.55	8509.99	8469.51	6708.91	5946.52	3836.93	2776.69	1657.16	1531.09
574	9056.43	9102.27	8564.78	8553.51	6559.66	5813.29	3745.08	2743.39	1626.98	1516.25
575	9071.88	9095.99	8551.86	8588.99	6336.83	5639.59	3639	2704.19	1593.03	1476.1
576	8991.36	9001.4	8468.38	8577.33	6051.36	5452.26	3521.31	2665.23	1566.94	1428.7
577	8828.21	8844.89	8336.24	8495.17	5737.23	5262.95	3396.74	2620.16	1544.91	1390.44
578	8600.6	8634.47	8183.46	8329.85	5431.94	5052.03	3275.7	2556.2	1509.44	1366.51
579	8315.62	8362.38	8003.31	8099.22	5157.68	4808.28	3170.86	2468.04	1456.26	1353.66
580	7979.95	8041.06	7762.81	7826.15	4909.65	4559.52	3082.08	2363.88	1403.1	1337.27
581	7610.08	7696.9	7449.86	7516.42	4673.5	4339.6	2992.95	2259.94	1364.16	1301.29
582	7225.15	7333.88	7087.15	7172.11	4447.87	4148.9	2888.97	2168.66	1332.75	1251.83
583	6833.84	6940.08	6704.59	6804.72	4233.15	3964.94	2768.16	2089.94	1296.53	1212.58
584	6431.07	6520.55	6317.01	6427.22	4021.03	3771.86	2634.69	2016.12	1255.23	1192.68
585	6019.51	6098.89	5928.65	6049.64	3816.67	3573.05	2495.11	1944.26	1216.16	1177.23
586	5627.22	5692.81	5549.19	5681.03	3640.92	3389.8	2360.11	1876.67	1182.36	1150.28
587	5283.76	5306.84	5198.22	5327.79	3495.5	3243.11	2241.8	1811.86	1150.99	1112.56
588	4993.21	4948.83	4893.71	5000.22	3358.45	3126.19	2144.89	1743.9	1118.82	1074.64
589	4744.56	4637.06	4639.29	4715.13	3218.96	3009.5	2064.13	1671.51	1082.08	1042.14
590	4529.18	4383.75	4424.72	4474.58	3089.3	2880.65	1994.37	1601.76	1034.47	1011.27
591	4338.37	4179.13	4237.65	4257.75	2984.32	2758.38	1936.45	1541.28	976.527	974.59
592	4156.47	4000.53	4069.07	4050.79	2904.35	2661.28	1886.79	1488.68	921.914	930.229
593	3969.35	3835.2	3906.79	3861.78	2831.18	2583.06	1829.09	1440.54	882.22	887.759
594	3781.45	3685.03	3737.19	3696.51	2741.31	2506.47	1748.73	1398.03	854.802	861.624
595	3608.95	3550.1	3560.41	3547.34	2632.84	2428.65	1656.37	1362	835.281	854.1
596	3457.78	3422.82	3394.59	3412.57	2529.55	2360.31	1583.53	1326.84	827.532	850.789
597	3330.58	3301.94	3261.53	3298.66	2453.38	2303.95	1547.71	1284.46	829.687	838.33
598	3239.16	3195.31	3168.89	3198.65	2404.01	2249.75	1533.35	1234.8	825.223	817.734
599	3178.1	3102.44	3097.84	3092.89	2364.46	2195.19	1513.2	1188.84	802.06	796.214
600	3108.6	3010.62	3011.29	2976.22	2321.23	2152.48	1475.22	1155.98	767.95	776.915
601	3002.46	2915.24	2891.82	2868.37	2279.5	2129.97	1426.74	1132.68	735.862	760.931
602	2880.38	2831.69	2764.83	2789.61	2253.64	2118.16	1387.02	1110.19	709.02	750.676
603	2781.4	2776.69	2669.01	2733.21	2245.82	2101.4	1374.11	1089.02	689.558	746.28
604	2719.79	2743.2	2613.58	2675.44	2243.28	2075.5	1386.15	1078.85	684.924	743.023
605	2687.21	2707.71	2575.93	2610.15	2235.19	2048.37	1401.25	1085.1	695.317	736.753
606	2668.03	2658.3	2535.14	2555.97	2228.16	2027.36	1403.31	1101.12	707.494	728.994
607	2646.66	2603.72	2497.43	2531.15	2239.8	2012.06	1396.02	1115.6	708.444	723.589
608	2621.69	2563.25	2480.88	2532.59	2275.4	2001.91	1389.45	1123.93	696.94	722.023
609	2607.44	2551.75	2484.7	2537.3	2321.78	2003.04	1387.64	1128.16	679.69	722.406
610	2610.11	2564.96	2494.33	2525.67	2362.99	2020.24	1389.01	1128.13	663.75	719.411
611	2617.21	2582.82	2507.58	2505.56	2388.87	2050.15	1390.73	1119.95	654.198	708.677
612	2618.66	2593.94	2529.01	2502.16	2395.74	2086.27	1394.96	1104.58	653.696	693.937
613	2621.88	2609.65	2551.72	2524.43	2390.66	2121.73	1407.93	1091.75	660.464	685.054
614	2638.4	2647.44	2567.96	2558.89	2390.85	2150.85	1429.3	1091.25	668.983	686.305
615	2670.55	2707.7	2585.02	2595.85	2410.57	2175.81	1449.76	1103.61	675.271	689.006
616	2714.84	2776.41	2617.97	2640.37	2445.74	2202.07	1461.48	1122.18	677.632	680.071
617	2767.91	2839.66	2671.73	2695.6	2477.56	2227.73	1465.6	1137.32	673.151	658.53
618	2832.49	2884.1	2733.66	2756.28	2494.86	2250.26	1469.58	1137.06	661.949	639.108
619	2914.6	2904.06	2786.68	2819.07	2502.77	2270.81	1479.79	1116.49	651.52	637.429
620	3002.74	2918.48	2827.91	2883.33	2511.44	2281.95	1495.05	1090.71	647.832	652.91
621	3068.39	2951.12	2869.63	2943.73	2527.83	2275.04	1505.85	1083.83	649.229	668.591
622	3101.5	2994.8	2924	2990.05	2549.34	2259.39	1502.58	1100.27	655.652	669.588
623	3119.35	3029.11	2984.31	3010.01	2559.21	2246.48	1484.87	1120.9	670.942	657.127
624	3133.22	3057.64	3021.6	2996.35	2539.86	2227.55	1460.77	1127.38	689.54	641.177
625	3133.28	3093.79	3015.04	2961.74	2489.98	2189.81	1439.55	1116.05	696.074	626.602
626	3111.36	3129.39	2982.52	2937.59	2422.1	2137.68	1426.72	1092.81	683.73	612.4
627	3077.43	3144.31	2958.2	2944.49	2352.79	2084.6	1419.68	1066.91	660.865	599.185
628	3041.23	3131.75	2946.21	2966.44	2298.83	2036.39	1407.46	1043.48	638.921	590.726
629	2994.9	3094.77	2922.68	2961.42	2268.37	1988.98	1380.75	1018.44	621.609	588.662
630	2934.71	3030.85	2874.31	2904.23	2248.52	1938.84	1341.38	987.342	604.505	588.371
631	2878.31	2939.63	2807.49	2815.42	2212.36	1892.79	1297.71	956.014	583.162	581.583
632	2835.18	2837.39	2727.83	2735.17	2140.01	1862.58	1253.59	935.661	560.521	565.153
633	2786.59	2745.4	2637.92	2677.6	2028.39	1848.68	1208.06	929.948	543.521	544.44
634	2716.02	2666.77	2552.18	2624.81	1895.7	1831.37	1163.3	929.444	534.445	523.975
635	2634.46	2590.09	2488.48	2554.87	1778.43	1781.04	1121.89	917.664	528.046	501.662
636	2558.81	2513.7	2441.8	2464.07	1698.78	1687.91	1077.88	883.521	516.742	478.138
637	2481.44	2444.57	2384.63	2362.82	1640.04	1581.74	1025.15	829.432	498.714	463.047
638	2376.39	2373.21	2298.06	2256.33	1574.92	1505.04	971.643	768.545	480.022	464.095
639	2232.93	2276.94	2188.61	2142.83	1498.35	1467.35	931.602	716.742	467.505	475.223
640	2074	2151.31	2074.16	2029.49	1420.88	1441.35	908.119	684.954	460.373	481.88
641	1938.04	2016.85	1969.41	1931.2	1355.62	1398.41	890.534	671.923	451.128	474.983
642	1844.49	1896.39	1882.86	1851.92	1312.31	1334.31	865.39	664.404	435.222	455.787
643	1778.47	1799.74	1810.41	1779.96	1285.81	1263.59	828.73	650.138	416.107	430.516
644	1710.27	1726.24	1739.89	1703.4	1262.18	1200.21	787.28	630.071	399.393	405.237
645	1627.53	1670.79	1670.18	1619.59	1238.63	1149.35	749.904	613.441	386.248	385.191
646	1542.7	1623.28	1605.48	1529.29	1217.31	1112.58	723.266	603.378	375.029	374.19
647	1471.58	1567.99	1535.68	1438.08	1189.37	1087.68	709.346	593.593	365.284	370.811
648	1417.75	1493.64	1452.63	1366.04	1145.42	1062.05	700.682	577.471	356.315	366.576
649	1378.42	1404.23	1371.11	1332.03	1088.58	1019.46	687.071	554.698	346.432	353.459
650	1351.02	1315.02	1307.71	1323.55	1029.15	960.882	668.432	530.932	337.133	333.747
651	1329.3	1241.05	1259.33	1303.38	977.859	909.562	650.323	513.766	331.346	316.902
652	1300.19	1189.82	1217.3	1250.37	940.288	883.562	631.682	504.558	325.948	308.121
653	1252.1	1159.52	1181.6	1179.55	912.292	871.082	609.036	494.723	314.313	305.153
654	1189.3	1142.76	1152.59	1118.7	887.065	849.938	585.687	476.108	296.615	301.091
655	1132.95	1129.39	1123.37	1077.59	860.939	819.727	566.697	450.732	280.799	288.308
656	1099.15	1103.39	1087.84	1048.26	830.231	794.243	551.594	425.855	273.104	268.303
657	1078.66	1050.79	1049.36	1024.57	795.202	776.894	538.673	407.137	271.988	254.546
658	1050	981.942	1015.32	1006.74	763.442	763.137	528.57	397.653	272.359	256.168
659	1009.68	929.145	987.854	991.573	741.987	751.53	518.434	394.195	271.279	265.478
660	975.397	909.821	964.414	973.843	734.852	738.155	502.703	386.92	267.526	269.051
661	958.707	911.014	939.242	954.998	744.833	715.855	483.816	371.281	260.992	263.296
662	945.26	913.95	904.479	937.75	766.474	686.573	469.935	354.658	253.5	252.766
663	913.113	911.381	861.867	917.31	782.999	660.901	459.775	345.26	245.444	241.582
664	868.994	903.86	827.249	889.603	777.122	645.635	444.288	342.935	233.983	234.055
665	843.453	895.935	812.64	860.322	744.534	640.958	424.683	343.921	217.826	235.259
666	844.053	890.199	815.049	836.666	700.63	642.374	412.047	346.65	199.971	244.008
667	846.332	880.53	824.776	816.849	673.945	642.032	408.544	350.128	184.53	253.73
668	837.899	858.188	829.77	794.256	680.56	638.046	407.089	349.117	174.952	262.088
669	832.462	823.502	817.939	769.307	702.059	637.518	407.39	336.861	175.609	269.818
670	836.603	789.207	788.236	751.392	703.751	643.154	412.916	317.108	188.175	272.856
671	839.365	773.013	752.989	747.946	675.464	648.434	417.396	304.616	203.885	265.39
672	834.993	781.56	725.253	757.146	640.626	647.658	412.633	306.596	208.452	247.922
673	829.884	801.262	708.973	771.163	628.692	640.387	402.932	313.505	198.758	227.246
674	830.092	812.495	701.113	779.909	647.093	629.669	398.458	315.369	187.238	210.509
675	834.388	809.028	700.97	774.156	676.058	619.52	400.653	317.611	187.269	200.447
676	832.219	796.37	713.334	753.088	689.144	609.428	401.589	329.319	198.136	194.596
677	807.315	781.154	738.698	726.84	678.413	595.491	393.539	342.736	207.156	189.449
678	755.754	768.67	766.579	706.14	656.31	578.739	376.436	341.365	205.408	184.941
679	697.705	760.793	783.009	694.609	639.391	564.501	357.849	324.364	194.744	182.104
680	659.835	753.992	779.966	695.051	635.513	556.425	345.165	305.828	180.058	180.29
681	649.802	744.947	758.447	710.165	638.18	557.945	337.578	294.892	164.713	181.117
682	655.064	736.916	727.35	730.4	630.865	572.596	329.519	290.133	153.051	186.684
683	662.171	736.987	698.173	739.062	604.725	595.626	321.245	287.718	148.511	190.49
684	669.573	745.404	678.589	735.353	571.61	610.322	319.596	284.627	149.161	182.893
685	681.754	751.509	671.387	732.672	553.215	603.191	327.751	277.167	150.566	166.613
686	699.017	746.464	678.263	734.73	557.166	583.769	339.131	265.087	152.104	152.757
687	714.989	735.161	698.766	731.662	569.116	575.037	344.263	257.287	155.385	145.133
688	718.229	726.724	723.802	714.839	570.284	582.011	343.216	265.001	159.435	141.064
689	702.723	718.336	738.909	688.814	556.001	588.297	345.231	286.903	162.688	139.055
690	682.522	700.996	736.899	673.129	533.792	582.976	351.62	307.132	164.862	137.32
691	677.726	679.096	724.059	681.577	512.997	571.263	348.344	310.225	163.847	134.338
692	681.458	668.592	715.968	699.02	501.767	560.606	325.207	295.548	156.246	131.813
693	669.173	673.712	722.579	698.396	503.972	551.321	295.297	275.686	142.082	129.376
694	642.479	678.861	732.043	673.027	513.706	540.826	282.795	261.701	126.296	121.927
695	629.831	665.885	718.15	635.499	520.416	527.842	292.829	253.527	115.941	108.366
696	642.438	631.578	670.304	599.799	520.029	509.874	306.734	245.008	115.222	94.7568
697	659.461	588.102	610.036	574.799	515.583	484.758	308.058	233.934	121.944	84.9061
698	657.547	550.832	569.888	562.257	509.929	458.171	297.879	225.331	129.166	77.3799
699	633.831	529.243	558.957	556.621	502.162	440.415	284.615	224.837	129.982	73.1188
700	599.88	528.143	560.248	552.447	489.793	435.332	274.459	229.173	121.976	75.2732
701	566.314	545.01	555.937	551.075	473.887	440.308	270.418	227.842	108.711	80.8289
702	536.331	560.977	541.008	553.528	460.951	450.806	270.165	216.214	95.0265	82.4629
703	512.038	551.849	520.878	550.319	453.816	456.682	267.473	200.348	82.2635	80.5656
704	502.283	516.44	505.243	533.359	443.935	443.085	259.132	187.031	71.1637	84.3208
705	511.826	479.929	496.398	513.232	424.917	404.791	245.996	176.415	64.5265	95.994
706	522.853	464.794	485.271	505.173	406.281	354.721	228.164	165.319	63.5252	103.11
707	507.572	467.932	463.037	507.291	397.984	311.865	206.606	151.667	66.9537	95.9283
708	462.204	467.941	429.169	507.516	391.959	285.239	189.005	136.998	74.8848	84.4061
709	409.828	451.306	392.561	497.301	374.14	272.751	184.495	127.674	86.1743	84.3339
710	372.143	427.98	370.21	473.397	346.252	267.309	191.733	129.295	94.0359	94.1724
711	354.925	415.547	371.191	441.569	323.926	259.537	199.912	138.177	92.98	99.8501
712	352.975	412.178	381.34	414.053	316.115	243.381	199.486	143.442	87.1383	95.8553
713	355.515	399.82	380.781	392.333	314.014	225.218	188.527	139.151	83.6105	88.8422
714	354.43	374.992	369.749	364.682	302.616	220.687	174.222	128.796	82.8513	84.143
715	351.188	359.061	359.44	328.227	281.202	235.682	164.849	116.606	81.2174	79.3273
716	346.993	368.885	350.203	297.914	266.808	256.249	156.512	103.809	76.8567	71.8392
717	331.857	390.045	335.611	285.758	271.618	264.008	139.468	94.7047	70.3462	64.786
718	298.252	393.45	317.783	284.642	283.544	254.453	116.543	95.0811	64.5331	61.8201
719	261.324	371.293	308.209	282.725	280.264	235.748	100.718	104.22	63.2342	62.2247
720	248.227	340.019	313.826	281.731	255.653	219.68	98.1986	115.029	64.6286	63.479
721	265.669	312.897	323.974	286.401	222.372	215.207	102.921	118.785	59.7705	63.7893
722	291.807	289.409	318.91	289.337	196.259	219.98	103.147	110.528	45.0897	61.2562
723	302.718	269.577	295.115	284.819	184.312	220.234	92.511	96.2423	30.2806	55.2943
724	294.81	259.663	271.874	282.274	183.869	207.084	77.1086	88.9525	27.5589	49.7463
725	278.756	261.104	265.491	287.575	192.092	185.869	66.0255	92.7089	39.7416	49.5165
726	263.986	265.766	266.758	288.441	210.464	164.892	58.676	99.149	59.7269	52.5313
727	254.49	264.769	256.016	274.738	233.575	146.963	52.8068	100.469	75.5848	51.5199
728	249.769	254.627	232.484	254.728	244.543	135.641	54.8483	95.0575	79.4671	44.4431
729	244.86	234.975	212.771	238.404	233.447	137.288	69.2755	83.2221	75.0652	35.2053
730	235.489	207.957	205.847	223.825	212.792	152.047	88.5353	68.4271	72.4598	27.1338
731	222.298	180.852	205.735	210.325	204.491	168.975	101.156	58.8179	75.3807	23.8776
732	206.724	165.889	205.758	206.831	213.638	174.506	101.866	59.4738	76.5477	30.4409
733	189.761	173.524	206.072	215.096	220.969	167.481	93.033	67.3362	66.423	47.1801
734	174.144	200.3	207.251	219.866	205.511	162.386	82.7857	76.2722	46.4112	68.5477
735	159.981	225.588	204.884	208.971	173.214	171.003	81.2152	81.0786	29.9508	88.2758
736	146.673	229.758	193.808	189.774	151.461	186.709	91.1436	77.9891	27.7172	99.6026
737	144.325	215.382	177.552	174.488	152.715	195.482	101.49	68.699	36.4579	96.3137
738	166.438	199.901	169.028	163.85	161.902	193.035	98.6484	60.629	45.1782	82.2319
739	205.519	188.523	176.154	154.078	164.014	183.632	84.2374	57.4541	45.7816	70.2143
740	232.491	172.29	190.577	146.477	161.912	172.578	70.4426	54.0368	35.7451	65.0835
741	227.065	153.871	197.697	143.75	162.431	165.738	61.6668	44.5735	18.864	59.2763
742	198.33	149.338	194.532	144.96	165.531	168.106	54.7917	32.686	5.49754	47.2927
743	169.958	159.774	189.285	147.458	170.411	177.827	52.5106	30.0177	4.67972	33.3238
744	155.82	167.637	185.55	150.162	177.585	186.217	60.9953	43.0799	14.5884	24.7514
745	157.489	163.397	178.05	152.245	183.267	186.143	76.7382	64.5459	24.6168	23.0509
746	169.4	152.299	163.852	150.475	182.214	177.403	86.7302	81.8744	25.8228	21.2728
747	178.19	138.211	146.904	143.563	177.422	165.088	80.9722	90.0559	18.5032	13.5144
748	177.737	119.884	130.591	137.708	179.709	155.515	60.0267	89.539	12.4661	5.27901
749	183.802	98.1676	113.601	140.464	197.098	151.541	31.0805	78.2448	18.8071	6.85088
750	207.937	75.6134	94.5167	151.227	226.84	151.227	0	56.71	37.8067	18.9033

## Sheet: Figure 3b
Figure 3b
Temperature (K)	475 nm	495 nm		Temperature (K)	525 nm
80	158.94	163.84		80	1004.23
110	86.36	85.1		110	997.313
140	73.8	90.76		140	1015.98
170	47.09	90.37		170	1021.73
200	136.59	148.75		200	976.23
230	411.66	462.36		260	834.78
260	508.65	488.35		290	340.253
290	253.74	244.48

## Sheet: Figure 3c
Figure 3c
x	y	afterglow		x	y	PL
0.38	0.55	77K		0.21	0.33	300K
0.38	0.56	100K		0.2	0.33	77K
0.39	0.56	130K
0.4	0.56	160K
0.39	0.56	190K
0.39	0.56	220K
0.38	0.55	240K
0.36	0.53	260K
0.32	0.48	280K
0.29	0.46	300K

## Sheet: Figure 3e
Figure 3e
n-th	Energy (eV)	Transition configuration (%)					n-th	Energy (eV)	Transition configuration (%)					molecule		X (cm-1)	Y (cm-1)	Z (cm-1)	Tatal SOC (cm-1)
1	3.359	H ->L	0.70389	99.0922		Tn	1	2.83	H-6 ->L	-0.15973	5.10273			DCzB	S0-T1	1.58871	-0.312037	-3.24494e-10	1.61907
2	3.5237	H-1 ->L	0.70358	99.005					H ->L	0.67666	91.5738					X (hartree)	Y (hartree)	Z (hartree)	Tatal SOC (hartree)	Tatal SOC (cm-1)
3	3.5241	H-2 ->L	0.70379	99.0641			2	3.0719	H-3 ->L+3	0.10772	2.32072				S1-T1	0	0	-9.2e-06	9.2e-06	2.01917
4	3.8522	H-3 ->L	0.70185	98.5187					H-2 ->L	0.40765	33.2357				S1-T2	1.56e-06	6.7e-07	0	1.69779e-06	0.372622
5	4.2758	H-3 ->L+2	0.17952	6.44549					H-2 ->L+2	-0.32731	21.4264				S1-T3	-5.1e-07	-5e-07	0	7.14213e-07	0.156752
		H-2 ->L+3	0.10993	2.41692					H-1 ->L+1	-0.36423	26.5327				S1-T4	0	0	3.5e-07	3.5e-07	0.0768161
		H-1 ->L+4	0.12792	3.27271					H ->L+4	0.13854	3.83867				S1-T5	0	0	-4.11e-06	4.11e-06	0.902041
		H ->L+1	0.65137	84.8566			3	3.072	H-3 ->L+4	0.13245	3.5086				S1-T6	-9.3e-07	-1.4e-07	0	9.40479e-07	0.206411
6	4.3124	H-3 ->L+1	0.22328	9.97079					H-2 ->L+1	-0.36264	26.3016				S1-T7	0	0	1.294e-05	1.294e-05	2.84
		H-2 ->L+4	0.13034	3.3977					H-1 ->L	0.40762	33.2308				S1-T8	-6.9e-07	1.83e-06	0	1.95576e-06	0.42924
		H-1 ->L+3	0.11285	2.54702					H-1 ->L+2	-0.32877	21.6179				S1-T9	0	0	-1.3e-06	1.3e-06	0.285317
		H ->L+2	0.63625	80.9628					H ->L+3	0.1126	2.53575				S1-T10	-3.38e-06	-2.65e-06	0	4.29499e-06	0.94264
7	4.4824	H-4 ->L	0.627	78.6258			4	3.1968	H-3 ->L	0.67451	90.9927				S1-T11	-3.38e-06	0	-3.43e-06	4.81553e-06	1.05689
		H-2 ->L+1	0.22819	10.4141			5	3.5242	H-2 ->L+1	0.25786	13.2984				S1-T12	5.77e-06	2e-06	0	6.10679e-06	1.34029
		H-1 ->L+2	0.20164	8.13174					H-1 ->L	0.5611	62.9666				S1-T13	1.52e-06	-1.68e-06	0	2.26557e-06	0.497235
8	4.486	H-5 ->L	0.62069	77.0512					H-1 ->L+2	0.27568	15.1999				S1-T14	-6e-08	-5e-08	-8.1e-07	8.13757e-07	0.178599
		H-2 ->L+2	-0.20882	8.72116			6	3.5252	H-2 ->L	0.55994	62.7066				S1-T15	0	0	7.36e-06	7.36e-06	1.61533
		H-1 ->L+1	-0.23534	11.077					H-2 ->L+2	0.27421	15.0382
9	4.7128	H-5 ->L	-0.11503	2.64638					H-1 ->L+1	0.25982	13.5013
		H-3 ->L+1	0.57043	65.0781			7	3.6767	H-6 ->L	0.24857	12.3574
		H-2 ->L+4	0.10454	2.18572					H-5 ->L+4	0.13872	3.84865
		H-1 ->L+1	-0.22429	10.0612					H-4 ->L+3	-0.12604	3.17722
		H-1 ->L+3	0.10105	2.04222					H-3 ->L+1	0.33795	22.842
		H ->L+2	-0.25507	13.0121					H-3 ->L+5	-0.11682	2.72938
10	4.7338	H-5 ->L	0.26247	13.7781					H ->L+2	0.46713	43.6421
		H-3 ->L+1	0.25746	13.2571			8	3.6886	H-4 ->L+4	-0.10868	2.36227
		H-1 ->L+1	0.53024	56.2309					H-3 ->L	-0.10126	2.05072
		H ->L+4	-0.19172	7.35131					H-3 ->L+2	0.37291	27.8124
									H ->L+1	0.53334	56.8903
							9	3.7735	H-6 ->L	0.58114	67.5447
									H-3 ->L+1	-0.18366	6.7462
									H ->L	0.14452	4.17721
									H ->L+2	-0.24294	11.804
							10	4.1153	H-5 ->L+3	0.10069	2.0277
									H-5 ->L+5	0.11897	2.83077
									H-4 ->L	0.39346	30.9622
									H-4 ->L+2	0.12299	3.02531
									H-3 ->L+4	-0.2666	14.2151
									H-2 ->L+1	-0.2113	8.92954
									H-1 ->L+2	-0.20367	8.29629
									H ->L+3	-0.29776	17.7322
									H ->L+5	0.14693	4.31768

[truncated: 7 more sheets: Figure 4a, Figure 4b, Figure 4c, Figure 4d, Figure 5b, Figure 5d, Figure 5e]
